# Supplementary material for: In situ analysis of titanium isotope ratios in stardust using LA-CC-MC-ICPMS/MS
Source: J Anal At Spectrom. 2025 May 15;40(6):1566–79. doi: 10.1039/d5ja00068h (PMC12097295; doi:10.1039/d5ja00068h)
Supplement: JA-040-D5JA00068H-s002 [file JA-040-D5JA00068H-s002.csv]

Data_1_Data_Figure_7
Standard	𝛿46_48	1SD	𝛿47_48	1SD	𝛿50_48	1SD	Run	51V50Ti	52Cr50Ti	44Ca48Ti
BIR1	-6.974611748	22.11688283	-0.128381811	22.99964598	0.807476675	26.8100639	1	1.15E+00	4.07E-03	3.11E-04
BIR2	-3.899102062	25.54600849	-0.064838253	25.97915983	-2.317188478	30.48591782	1	1.15E+00	4.07E-03	3.11E-04
Brookite1	-0.305424428	13.74598285	-0.285540997	14.64381859	-1.918972003	17.25874944	1	1.88E-02	6.65E-05	1.74E-06
Brookite2	10.20400734	34.37505103	0.339393591	38.29648769	-1.471134515	43.57122551	1	1.88E-02	6.65E-05	1.74E-06
Brookite3	0.233921519	24.67597613	-0.057028486	25.90197347	-1.914380311	30.38924687	1	1.88E-02	6.65E-05	1.74E-06
Brookite4	0.15437725	22.84200833	-0.115297873	23.55143566	0.686265389	27.41878529	1	1.88E-02	6.65E-05	1.74E-06
Brookite6	-1.275346763	25.78790473	-0.051856838	26.15231189	1.475579476	31.33608441	1	1.88E-02	6.65E-05	1.74E-06
HIB1	6.762049405	20.08884561	-0.167399807	21.22834957	4.955955805	24.94103133	1	1.62E-02	1.45E-04	1.84E-05
HIB2	-2.213551294	21.15487859	-0.161660207	21.509311	1.516658235	25.65450403	1	1.62E-02	1.45E-04	1.84E-05
M12	-0.097806141	39.47240322	0.510951999	42.58002573	-2.884998124	53.22195784	1	2.57E+00	3.11E-01	6.09E-04
M12b	-2.520046268	37.71862932	0.440701534	40.79377784	-14.88319404	51.22547611	1	2.57E+00	3.11E-01	6.09E-04
Titanite1	0.22260223	28.93171158	0.087906608	31.02397994	-5.256162637	34.7306008	1	2.12E-02	1.72E-04	1.62E-05
Titanite2	6.180422038	25.53745272	-0.040307867	26.62196699	8.904251678	31.24492516	1	2.12E-02	1.72E-04	1.62E-05
Titanite3	-4.335370802	20.20990424	-0.105026119	25.00583186	6.614291723	24.96664317	1	2.12E-02	1.72E-04	1.62E-05
Titanite4	-0.248011043	28.33808302	0.024601716	28.92803984	3.155419963	35.44820947	1	2.12E-02	1.72E-04	1.62E-05
Titanite5	-1.645758561	23.57413219	-0.087137501	24.69387569	0.742983401	28.98466812	1	2.12E-02	1.72E-04	1.62E-05
Titanite6	-0.242350668	22.31203233	-0.139079691	22.52832874	1.787147758	26.70356686	1	2.12E-02	1.72E-04	1.62E-05
Brookite1	-2.374061711	16.54390319	-2.201214552	12.5501255	-4.173760441	23.50003907	2	2.39E-02	2.73E-04	4.11E-05
Brookite2	-1.629979758	21.74857354	-1.915323922	18.86498835	-2.831070131	29.61604378	2	2.39E-02	2.73E-04	4.11E-05
Brookite3	-5.131270094	17.83627938	-2.150685668	13.19301635	8.382187459	27.0547033	2	2.39E-02	2.73E-04	4.11E-05
Brookite4	-3.752917349	23.34979999	-1.98050829	20.42507099	2.520044222	33.55318751	2	2.39E-02	2.73E-04	4.11E-05
Brookite5	-3.889822533	19.57994881	-2.142674272	16.23280109	9.934287094	29.15432942	2	2.39E-02	2.73E-04	4.11E-05
Brookite6	-4.376854972	22.45101204	-2.062818419	18.32631582	13.19751419	33.70837845	2	2.39E-02	2.73E-04	4.11E-05
M12-1	2.664726379	35.14926915	1.931659255	35.92642991	-8.501100121	53.13420684	2	1.49E+00	1.23E-01	1.16E-02
M12-2	3.084527373	39.92651575	0.322606281	38.58177116	-2.576625252	54.62686551	2	1.49E+00	1.23E-01	1.16E-02
M12-3	4.087589683	40.3368249	5.458053541	42.08580814	-6.774561313	62.98234577	2	1.49E+00	1.23E-01	1.16E-02
M12-4	4.321679818	35.9848556	0.29585718	31.68685258	-3.687782416	51.16011031	2	1.49E+00	1.23E-01	1.16E-02
M12-5	1.654711824	40.8292675	0.683902038	36.49348445	-5.474631982	59.98645024	2	1.49E+00	1.23E-01	1.16E-02
M12-6	12.22036668	41.79704671	8.012868122	32.69906789	1.551629872	57.45252975	2	1.49E+00	1.23E-01	1.16E-02
BIR-1	-4.870055888	23.4294075	-1.912920486	21.15204872	0.44014303	33.24610569	2	7.79E-01	1.77E-03	7.01E-03
Titanite-1	-2.00863945	15.78999559	-2.338800809	13.28155628	-2.006274209	23.32196743	2	1.39E-02	1.80E-04	5.19E-04
