# Supplementary material for: In situ analysis of titanium isotope ratios in stardust using LA-CC-MC-ICPMS/MS
Source: J Anal At Spectrom. 2025 May 15;40(6):1566–79. doi: 10.1039/d5ja00068h (PMC12097295; doi:10.1039/d5ja00068h)
Supplement: JA-040-D5JA00068H-s003 [file JA-040-D5JA00068H-s003.csv]

Supp Data 2:Repeat single integration analyses of M12 ordinary chondrite
Sorted by 48TiO intensity					Sorted by Cr_Ti ratio						Sorted by V_Ti ratio						Sorted by Ca_Ti ratio
𝛿46_48	𝛿47_48	𝛿50_48	Intensity_48TiO_(cps)		𝛿46_48_Cr	𝛿47_48_Cr	𝛿50_48_Cr	Cr_Ti_ratio	52Cr_cps		𝛿46_48_V	𝛿47_48_V	𝛿50_48_V	V_Ti_ratio	51V_cps		𝛿46_48_Ca	𝛿47_48_Ca	𝛿50_48_Ca	Ca_Ti_ratio	44Ca_cps
232.9409737	-292.7911765	-670.9330393	1530.972501		232.9409737	-292.7911765	-670.9330393	-0.094956498	1530.9725		110.9953108	101.209489	108.8536766	4.58E-05	4.36E+06		232.9409737	-292.7911765	-670.9330393	-0.004415204	1530.9725
-314.9149282	96.05712105	-431.4704002	1802.52653		-314.2247674	243.2278127	-61.94362755	-0.00743698	3763.56116		62.15284743	93.51389323	160.3234176	4.63E-05	2.53E+06		-429.7400561	393.0198172	-41.09897946	-0.001445541	1838.55859
-429.7400561	393.0198172	-41.09897946	1838.558595		134.6654276	95.53688376	-161.7253535	-0.005956178	10304.9152		55.91116014	55.87039645	36.59893157	0.000108644	1076751.83		268.340845	-116.2367622	544.9417004	-0.001065309	2494.37693
-39.72234345	548.4374442	433.5695639	2064.56731		-252.0578469	-287.5528903	331.806976	-0.005306212	2761.21788		32.55256106	12.8286333	-7.486554132	0.000232601	304820.343		290.4488606	57.61239754	466.1205781	-0.000387064	5730.42635
290.5078199	155.5145829	529.9104729	2197.120098		270.9531411	15.90417325	-11.46475832	-0.004642599	7252.32239		-21.17331738	-26.51609599	28.63572714	0.000288605	182864.367		-182.753842	113.4282948	510.6685625	-0.000297282	4339.41078
49.75106821	115.8697052	-476.776616	2331.857762		-234.5101447	57.54402218	-79.18183015	-0.004364829	12294.0086		-21.22972859	7.037635583	51.89056027	0.000308732	188463.473		-22.37821541	-12.29732774	54.83862352	-0.00028426	9039.27653
-167.9760885	273.5924189	598.4525379	2466.9032		-6.630068129	-188.3634708	-183.9171911	-0.004301645	9491.18414		6.717155656	44.41061143	-2.581550195	0.000316842	367750.983		20.77585036	-41.14145115	145.219094	-0.000276383	4667.32002
268.340845	-116.2367622	544.9417004	2494.37693		-167.1537255	9.616707373	-61.4364908	-0.003582514	10756.3831		-23.99607827	-29.75101435	55.47927498	0.000326013	257145.408		-72.26498522	7.625465075	-20.01346015	-0.000262011	11716.3286
192.5115464	754.7603788	-32.68238543	2696.084111		-21.03778881	23.70170123	-27.39758633	-0.003037108	9033.52336		6.514772746	-49.39102405	-13.66193512	0.000355442	237582.257		49.50486491	32.45086111	22.11722465	-0.000260774	23300.1265
-252.0578469	-287.5528903	331.806976	2761.217876		295.4933388	-232.9389711	250.3973266	-0.002519256	4111.59333		42.8566731	43.51061996	-55.91447535	0.000362911	199880.624		-160.486503	-60.47807734	164.1321405	-0.000233283	9509.11795
226.4861511	141.3265744	1546.743199	2838.159452		101.9720093	188.2213322	72.60478051	-0.002467839	6657.8032		9.582697847	1.572004213	48.38743404	0.000385563	105972.263		-67.07950793	-60.69599773	-83.96456272	-0.000186236	13055.0934
150.6716923	169.9637675	-166.3987031	3021.192138		174.062767	111.1855938	51.83516078	-0.002247016	14383.4772		119.2621313	61.69589373	-26.3625976	0.000387732	135183.429		-157.2094716	-78.51415358	-21.44649679	-0.000176724	13501.9522
-134.5399305	-571.2490761	103.1017085	3043.818587		-30.4931822	41.88706835	54.70759614	-0.002214973	8640.17384		29.8318646	21.86734772	26.88159616	0.000423354	210534.782		-137.8056624	-266.5613704	199.1971472	-0.00013314	9689.33932
-59.23502781	419.114671	348.1246015	3077.934844		30.4976172	52.21139172	-174.4409966	-0.002106686	9365.80917		24.08030494	33.18015217	-53.60336728	0.00043557	153878.425		-64.26235255	-11.73681902	-48.93240642	-0.00012524	13592.2726
-491.6622023	21.65826168	60.82646175	3181.975354		80.37040758	51.84498742	-51.41943585	-0.001965359	12499.1879		-36.84954621	0.708674929	154.1515606	0.000503127	36403.6921		-173.2680239	-203.9191346	-72.32041662	-0.000109652	5529.00469
164.3159743	162.3709423	87.88891353	3298.908169		-66.30186247	-108.0554459	-6.843320843	-0.001915192	8936.00802		69.83356691	-9.271806614	21.74287392	0.00054751	105508.842		-121.7745007	84.84854511	79.97960024	-0.000107552	11994.3259
471.4691534	283.5809311	257.2856865	3365.144044		-33.19719791	-206.6165584	3.478792431	-0.001766081	14197.8217		4.444215037	8.615737042	-6.393529601	0.000567371	221734.58		226.4861511	141.3265744	1546.743199	-0.000107325	2838.15945
-67.25617368	442.6970399	328.4986354	3428.80809		53.87439035	-268.8780484	-66.60371777	-0.001727053	6792.89816		-92.22007532	22.8319293	68.92725953	0.000573416	51058.8683		43.27866836	-168.7370618	403.3254383	-0.000101394	5978.9093
-72.67656264	-497.4239037	-96.70551521	3467.087429		98.63112515	108.4880141	147.0534611	-0.001644893	14650.7132		58.67793002	28.08444478	8.54058154	0.000581654	171448.76		63.53909115	64.52189224	93.17990578	-6.83E-05	8878.77177
41.10772732	65.46425824	-266.9195223	3489.51096		112.3890523	84.79793359	584.8170876	-0.001639613	5132.37947		-32.39137379	-18.92875341	71.12136043	0.000612284	41454.9274		-36.12206843	24.89051534	177.4613014	-5.97E-05	14247.3767
86.43880559	310.142815	317.3382673	3731.71932		42.5257325	142.9109269	67.61282314	-0.001627239	10468.8168		26.69436294	21.97018882	-38.85002489	0.00062317	122975.088		-180.9903613	33.68950582	12.88725895	-5.07E-05	16767.4852
204.2437326	707.4183139	80.0206242	3740.082758		37.11523905	-51.75403642	31.21477358	-0.001494797	9663.66458		-71.42441099	-23.92318624	107.2106617	0.000635	74361.6288		113.9535076	204.9758383	108.9274365	-4.54E-05	6714.50323
-163.1807393	-47.18870182	-287.4775158	3761.957717		-101.2015228	12.63761443	-33.75988278	-0.001303625	10923.2347		-8.372199632	12.60891782	-59.42097859	0.000659235	159063.74		-39.74224972	-75.30267137	-91.87180931	-3.94E-05	15375.0567
-314.2247674	243.2278127	-61.94362755	3763.561164		16.50921467	-97.77269149	-23.99177995	-0.001293787	11031.3778		-10.51430476	-6.880640939	41.93259126	0.000665261	202877.979		-6.729566157	-26.05739545	75.98571056	-1.92E-05	17430.232
99.56788412	122.912247	-200.2205935	4036.941861		101.1921537	-124.3690963	35.10125572	-0.001242533	14464.843		-39.34805826	-55.70791342	-6.981015783	0.000716371	69781.3554		-64.81666014	-36.3217126	41.79974076	-1.76E-05	56018.1419
469.6928689	96.92994102	-76.43944292	4067.070842		-108.4997099	67.72430261	-314.7769875	-0.001123657	8496.97482		75.73552492	59.1962297	1.021508841	0.000768777	167071.633		-24.58653752	-168.1318502	298.1746029	-1.65E-05	10124.35
295.4933388	-232.9389711	250.3973266	4111.593327		-33.45889325	40.47890136	-18.69535986	-0.00109603	17497.8539		49.63133037	25.10866067	-90.84195697	0.000768936	116922.377		113.8759125	118.1234422	-6.302388148	-1.38E-05	12093.1631
36.32362503	-86.40069288	295.0800782	4254.040768		-8.034398325	-26.83513564	90.91407938	-0.001086957	37137.3589		10.9681761	-13.48017324	-36.01454269	0.000794551	80299.9462		-36.84954621	0.708674929	154.1515606	-9.20E-06	36403.6921
285.1083334	363.6260321	-131.2361953	4293.70202		68.39557165	142.3398913	44.24464595	-0.001064228	12609.5678		38.30635152	3.418296876	9.627157814	0.000800244	85511.2233		-28.30269656	1.748146565	23.8595893	-7.73E-06	43312.6549
374.3146247	100.7996678	-116.42292	4299.127655		-11.19300412	40.23190395	-25.3260459	-0.001039257	17309.5131		45.3438894	-6.052606954	-43.4453142	0.000821305	181035.816		-9.249263998	-13.38475436	-1.940646841	6.56E-06	115997.993
-182.753842	113.4282948	510.6685625	4339.410778		-76.38918989	-23.39755398	-59.04499513	-0.001012702	20249.6152		36.43458435	47.82020125	13.09543996	0.000844713	131189.978		174.5582525	291.0126191	-155.0494451	9.26E-06	8366.19644
168.038538	530.8208048	-55.65039231	4343.235564		-181.4589585	139.6800994	94.10143984	-0.000984259	9813.55593		-44.37556003	30.02228457	27.08549841	0.000879338	143116.756		24.21440759	15.4617423	42.1450703	9.72E-06	601965.041
51.79428222	11.99237273	-24.75475996	4344.052704		-160.486503	-60.47807734	164.1321405	-0.000925684	9509.11795		-28.30269656	1.748146565	23.8595893	0.000881429	43312.6549		-34.00758457	-197.4030638	-271.2140964	1.07E-05	7252.57826
-165.1416224	248.6062101	-164.2630557	4357.099563		-10.86450788	-62.97430022	83.87156897	-0.000877676	18919.2106		-11.01187846	-7.46603571	18.47243361	0.000926705	131390.547		62.15284743	93.51389323	160.3234176	1.12E-05	2526612.14
66.31788265	-100.6635019	-165.5599778	4401.447735		-165.1416224	248.6062101	-164.2630557	-0.000862929	4357.09956		-46.68013561	9.932660784	-42.94518609	0.000941351	60559.69		50.02717468	56.28768639	67.32277072	1.30E-05	564451.371
267.4586246	-306.681608	-207.3211194	4457.729495		-85.45119584	28.33375419	-165.2940151	-0.000816983	15508.5223		15.3685726	-52.62820883	-77.17056294	0.000948669	44673.9179		110.9953108	101.209489	108.8536766	1.39E-05	4364485.3
-69.68652836	380.6447868	137.3960031	4556.278081		-14.27086288	-124.2820771	-113.8434232	-0.000803766	15664.7814		57.52860585	-6.505083487	0.779449862	0.000954613	75432.8772		21.11875572	8.469247997	15.59331783	1.42E-05	556464.975
-446.8559728	107.8003923	27.42518702	4646.535729		-184.7677289	-168.3168942	-207.3334684	-0.000802339	6822.911		-39.69157286	-22.21114801	21.10533484	0.000964455	94425.6012		-145.5690442	-16.43753953	-356.1985468	1.51E-05	5123.55431
20.77585036	-41.14145115	145.219094	4667.320022		195.9508925	-157.8613622	2.259298269	-0.00078628	14006.4783		41.05180006	94.79188021	75.26625746	0.000992384	46381.2681		37.56744727	8.134829387	50.73429445	1.53E-05	472717.432
192.0409517	191.4313157	-76.31816388	4737.299411		49.1832034	-13.30224223	82.67531701	-0.000759339	27676.1733		-6.487452894	29.30309117	-48.58920676	0.000992932	138860.442		-90.67277055	24.17009286	103.5154493	2.20E-05	17232.8882
-109.8129625	172.8359872	409.609536	4766.0515		6.727491648	52.11059149	18.84679555	-0.000574555	20491.6738		13.51138757	71.37569052	-55.90490786	0.000995035	99773.0029		29.71494894	2.729397602	27.43325737	2.34E-05	394145.075
-116.9383093	-310.8831601	167.5959494	4803.401297		-43.04350185	-88.99771039	125.0043315	-0.000559388	11724.005		6.069079109	1.605829622	57.73132004	0.001020603	241375.065		31.33437557	6.085439802	12.16939074	2.44E-05	413478.724
-54.87179293	214.0038739	-253.4000002	4818.802163		88.24374287	-2.985879814	21.53586037	-0.00055465	28745.2973		5.800866935	37.79108887	20.26115844	0.001030142	85712.057		2.183959976	16.23932624	19.38864536	2.55E-05	449671.739
360.4231023	437.7264437	-32.14928598	4852.7258		42.38859205	40.32416578	48.77305162	-0.000480437	27587.589		-11.46927903	177.6867903	114.5589425	0.00103804	34097.2438		-67.17616622	-39.87637728	-157.508824	2.77E-05	18643.5931
129.4959071	160.1076335	-60.12708527	4881.14102		-88.55784004	61.61554076	-72.29282423	-0.000423069	9085.50884		76.35013399	-31.45241591	40.33269679	0.001086987	45218.7288		42.36786052	26.67520618	44.57044209	2.78E-05	258463.665
-248.8645369	174.8310363	-126.7526455	4881.60551		13.4986943	-7.509935143	74.9598805	-0.000414922	18728.1178		110.6272516	18.44720185	69.63512272	0.001094291	73828.6025		-21.17331738	-26.51609599	28.63572714	2.78E-05	182864.367
18.92160634	-39.41693803	318.9217611	4913.068562		10.02275403	-31.30385309	8.021781122	-0.000413335	12133.8169		-24.05713588	-12.32381892	-13.80290676	0.00109722	55485.8659		55.91116014	55.87039645	36.59893157	2.95E-05	1076751.83
10.05736572	-93.76825556	42.91967834	4976.043144		-188.8822865	-74.6871505	-111.3771582	-0.000406814	10139.7473		-19.86167501	4.101795422	-90.79579817	0.001117921	11393.5458		-185.1371173	-19.48600405	105.3301435	3.29E-05	31429.0456
-145.5690442	-16.43753953	-356.1985468	5123.554305		-2.50232957	-12.29669697	-83.94956393	-0.000405434	35432.5388		23.32572049	-3.228032254	-61.06745235	0.001121786	39086.2379		64.10843955	31.25579859	53.55235424	3.52E-05	494966.366
112.3890523	84.79793359	584.8170876	5132.379467		-89.57909427	-33.94021981	-45.24265976	-0.000377264	15189.5147		39.28155699	40.78377002	34.04047221	0.00113203	285859.962		-40.20070391	-38.58231244	14.44014453	3.60E-05	47705.8717
-23.44922103	-37.80927065	185.3334156	5145.828642		-28.48200886	-42.02259757	-65.56370105	-0.00036489	26124.326		24.67435811	38.87097146	16.59044522	0.001143123	118644.243		-24.45295098	-19.66892028	15.27543198	3.83E-05	62649.1741
-308.4929319	100.8173834	139.3512078	5209.847008		-33.19961745	-80.49059774	-31.22043418	-0.000364135	27161.1578		-9.660417694	31.02659322	111.9425611	0.001161223	92664.9828		13.28528474	-0.5393408	-0.916168535	3.88E-05	266468.69
-334.8779234	-258.1811601	546.0813817	5311.326465		-28.30269656	1.748146565	23.8595893	-0.000347359	43312.6549		49.03314359	0.559838358	-54.77372148	0.001178001	76805.678		0.37222353	-38.73861651	-23.71576611	3.90E-05	72076.2013
122.1863732	-363.2202517	-3.016000446	5325.646047		-138.3381655	23.99276427	-119.8578453	-0.000340454	18807.0655		-42.97858599	76.06514322	-14.41654512	0.001184866	36598.1823		139.91759	-72.64401918	65.07373461	4.19E-05	24651.2564
-29.32933695	94.70871177	241.6639979	5358.429732		-97.55023149	-9.194029003	-62.84374403	-0.000310317	41062.5438		11.43239001	-37.82526087	23.92372701	0.001186578	49473.3423		85.4842258	29.22759787	-16.25058779	4.34E-05	40231.2197
63.38483304	225.7708881	-65.76017814	5379.008731		-96.72757739	8.534208883	111.0798024	-0.000306424	13192.8853		69.76731423	-11.42188973	-33.3996013	0.001189596	45126.834		6.514772746	-49.39102405	-13.66193512	4.44E-05	237582.257
214.3615006	159.4840957	-114.4403002	5399.542728		139.91759	-72.64401918	65.07373461	-0.000262616	24651.2564		-30.92203745	-32.55543978	55.96564551	0.001190248	47391.6987		13.03178927	28.87616817	24.82993925	4.50E-05	383124.559
-99.41442331	48.8726879	291.8879406	5506.740694		-122.8264195	19.58912526	110.9338677	-0.000236717	20638.167		7.529944756	23.9448956	93.42129147	0.001195676	35760.9565		7.393322157	-21.94458745	9.840264569	4.85E-05	204530.358
-173.2680239	-203.9191346	-72.32041662	5529.004685		-49.66975901	55.2290564	50.62388158	-0.000231243	22808.5679		0.37222353	-38.73861651	-23.71576611	0.001195694	72076.2013		0.912356072	13.48477298	0.042691635	4.89E-05	108344.109
23.72746975	-68.74482618	48.90550471	5553.833618		9.582697847	1.572004213	48.38743404	-0.000207922	105972.263		-31.14763174	-35.70524403	12.64300245	0.001216753	70780.6356		32.55256106	12.8286333	-7.486554132	5.05E-05	304820.343
-73.16998589	-21.97400755	38.04944778	5562.832025		-92.93797526	-102.633037	66.02016227	-0.00015238	15227.6525		39.60790608	5.118571319	-51.17353275	0.001231871	86883.7624		-19.49756063	-5.23933257	66.88546035	5.16E-05	107510.716
-37.31246853	123.1845168	147.6300287	5602.625383		-8.390334993	-82.02309459	32.14073068	-0.000107518	35050.3226		25.69465653	-52.36817432	-43.85055878	0.001241032	84977.5869		33.65555159	31.58206033	25.34934935	5.18E-05	416461.129
-71.42925038	192.6836765	407.7418342	5613.487917		152.00608	-2.003394866	78.89221294	-8.03E-05	1.55E+04		12.1010842	52.24475011	-24.77911249	0.001242223	51873.337		20.81959651	12.47715628	33.24785493	5.25E-05	361475.319
149.5161573	-76.30778392	88.86017641	5633.246964		-7.837444771	-190.9758881	-58.66215552	-7.61E-05	1.58E+04		-13.10188233	-11.18999306	-103.1695493	0.001250014	35467.2281		36.73858388	10.055913	37.01708275	5.39E-05	95191.5524
-25.05433673	10.55490095	284.3374403	5663.682455		-96.83788086	398.158142	162.0605351	-5.44E-05	8.79E+03		18.13339482	71.91388677	11.40126087	0.001259537	41570.2252		105.2915888	-92.98092254	-110.7766901	5.65E-05	13471.8177
-161.6965977	-50.61748324	-108.1680809	5679.751257		-334.8779234	-258.1811601	546.0813817	-2.68E-05	5.31E+03		-47.03173017	-0.563686312	10.71255723	0.001263439	91347.8673		33.08702834	-5.760608135	-23.75049892	5.70E-05	176929.184
11.31756431	238.5235904	52.64564963	5723.273159		81.14556231	62.55438436	121.5424678	-1.98E-05	7.71E+03		-39.99701393	-98.58798071	42.1101012	0.001265708	40282.1571		-257.5820236	-107.0041008	-105.9538991	5.83E-05	20606.2911
290.4488606	57.61239754	466.1205781	5730.426354		62.15284743	93.51389323	160.3234176	-1.05E-05	2.53E+06		-70.02751653	-13.42895073	-1.744774745	0.001271	34161.9321		-0.963459362	-13.57554173	-8.344128322	5.86E-05	211518.813
125.0454129	-266.1908287	-74.36239421	5762.726682		44.17131848	60.38722688	-92.43582932	4.82E-07	6.89E+03		-20.5867121	29.51837912	-25.74236478	0.001272435	43312.6024		-3.813524268	-8.771263831	25.69973167	5.94E-05	185529.417
374.1097124	9.964516824	104.8044657	5785.49801		17.89598839	19.46377018	-95.20038372	6.17E-06	3.28E+04		-47.88861751	-0.518159887	-6.877351347	0.001276276	117392.473		-43.4461556	130.2834723	21.93638346	6.09E-05	16962.7371
-45.01381652	21.24722102	27.65794663	5827.681036		34.51764214	106.340923	-81.42782886	1.02E-05	2.85E+04		-56.91426249	-60.7334983	81.09087817	0.0012771	107867.245		40.84724091	-32.76095413	258.4944619	6.09E-05	8482.21932
-212.0986863	-8.433355745	-32.07788946	5855.098046		97.63859699	-43.15781201	83.64470748	1.36E-05	2.46E+04		-10.2812549	-45.37743858	-154.3501088	0.001279214	32946.259		-7.47361401	-8.88079264	4.542480207	6.16E-05	267751.788
-186.3098356	124.1348591	558.8847272	5943.303462		110.9953108	101.209489	108.8536766	5.06E-05	4.36E+06		-7.707621685	24.56910229	43.63683251	0.001285811	180364.748		-19.02775594	-10.37830172	1.841085998	6.34E-05	56520.0808
89.02250021	66.55434657	-8.070640856	5946.165852		-47.22717766	-40.64274786	-51.0410736	5.13E-05	3.65E+04		18.71149372	-88.09808129	-22.5151465	0.001286417	27370.9377		-21.22972859	7.037635583	51.89056027	6.35E-05	188463.473
67.55432045	-228.9602247	112.8419797	5977.894905		45.0261574	-65.94076854	-2.140928512	5.19E-05	3.74E+04		-20.87715519	-59.3750996	-74.35816272	0.001294447	38931.3525		41.46494714	144.9524599	-95.52940337	6.66E-05	18015.8889
43.27866836	-168.7370618	403.3254383	5978.909304		-62.42308355	9.113347462	67.38493932	5.71E-05	3.58E+04		21.81424441	-0.354768568	-15.70061158	0.001295091	86540.3533		56.23328027	1.761782322	-61.88500094	6.74E-05	55267.3949
87.89263948	-64.21876247	-18.39103305	6046.198852		68.79595412	-91.3864735	215.5985071	5.85E-05	2.80E+04		36.21700943	38.88276228	9.136871566	0.001295839	102410.639		24.08030494	33.18015217	-53.60336728	6.89E-05	153878.425
267.8305595	174.5908388	262.7206065	6069.773132		360.4231023	437.7264437	-32.14928598	6.65E-05	4.85E+03		-64.32167675	-70.58211465	-8.334212412	0.001300987	49062.0676		-37.82578482	-1.574290668	60.52663662	6.95E-05	83702.2574
178.8972971	65.28755697	63.42091588	6087.017142		-41.71083301	-87.8350225	-88.25642461	6.67E-05	2.22E+04		96.94389987	13.43831078	39.60688818	0.001314965	56446.8313		27.51327682	-5.697907293	73.63978742	7.03E-05	364235.448
-75.07128089	-159.5522884	255.1820714	6147.514149		-32.91288809	21.50066119	98.77082841	6.87E-05	3.27E+04		28.95562856	13.5187941	-91.58011055	0.001318168	100274.697		-23.99607827	-29.75101435	55.47927498	7.11E-05	257145.408
-68.27686904	58.55358039	-30.61646148	6170.25883		24.87300218	-4.643623226	-10.64948659	7.08E-05	3.18E+04		19.96978182	-0.415965768	48.94995746	0.001324265	86340.233		-174.2789958	19.7718541	-66.26359547	7.27E-05	22998.6299
-106.8463813	93.60313894	403.9347994	6237.695798		8.371048547	-50.29051374	60.35982429	8.27E-05	3.23E+04		13.53210659	55.42153047	153.2039615	0.001347806	41739.9652		16.17125949	5.686952998	-31.50704337	7.44E-05	161331.74
-94.68606694	130.7538552	-200.7950068	6272.559258		26.4683899	35.07748627	151.7123279	9.62E-05	2.42E+04		-96.28128569	-106.3084042	123.6337514	0.001354195	35387.8703		-5.217413427	-20.19470225	109.8951922	7.84E-05	158068.743
-179.3894227	56.59554881	-327.3341237	6311.534984		-78.60565415	205.5251271	-128.9191249	0.000100007	19906.5712		-5.162701699	-17.58412933	-64.8032418	0.001362815	54406.2354		-53.79442615	49.85743032	60.21049436	7.88E-05	49953.4984
132.8029264	-101.7664739	169.4106409	6319.600034		43.35663132	-3.607854382	0.182644708	0.000104963	41475.6821		90.01459734	-42.64698334	53.19932678	0.00136455	19171.8717		-20.87715519	-59.3750996	-74.35816272	8.00E-05	38931.3525
43.59942536	-412.4965089	38.45781526	6331.572976		55.91116014	55.87039645	36.59893157	0.000111884	1076751.83		-38.24483997	12.44308473	14.85872636	0.00137352	133322.399		-16.19046705	-19.43314593	2.075951306	8.14E-05	154985.05
316.8343131	16.48562117	-42.65473958	6337.391959		32.55256106	12.8286333	-7.486554132	0.000112003	304820.343		73.56464237	35.16974548	-58.1556748	0.00137638	62980.1582		33.09082013	-81.58917209	105.3133177	8.19E-05	17639.5485
-119.7685818	69.76841907	172.824057	6389.505503		-29.02787646	13.87681141	-157.5765927	0.000117167	32897.2697		-0.286055542	14.05488828	-3.676376069	0.001383674	162524.901		6.717155656	44.41061143	-2.581550195	8.28E-05	367750.983
41.21361212	187.1460586	93.74105284	6429.867675		-9.33230653	-17.01407207	-19.7104088	0.000121709	30142.5662		-28.21061081	18.39917647	19.66398793	0.001383715	89973.1842		16.88963444	-35.88548972	150.8093461	8.30E-05	14465.8747
-223.4562168	173.9858008	-52.87960435	6449.072182		0.739554692	9.389676394	75.85465532	0.000141103	45245.2114		-25.54934993	40.31604525	70.34415245	0.001399513	79745.6061		-39.29086092	-28.11432244	23.41477227	8.35E-05	145447.758
106.7394519	66.77676124	17.16995992	6493.414205		45.38816861	-124.9354732	-144.8864327	0.000148208	26114.2787		117.7514562	-51.64866624	-35.48825663	0.001417953	52383.2107		-8.635278438	9.356776154	-21.26073346	8.77E-05	55446.9618
165.2690612	29.78309346	81.59896316	6535.491902		-16.89918757	1.247226066	1.155641143	0.000174883	34264.7652		-47.47256038	-6.216431668	317.6586856	0.001421582	17028.8		38.1364433	-59.22993574	8.589233195	8.83E-05	13603.1479
32.25624476	-7.537742071	428.3055745	6556.627218		68.09936951	-22.21761357	1.417044403	0.000193603	12231.4957		-11.7093845	-84.38293804	-46.08850268	0.001425358	40247.5095		7.494059013	10.9995315	20.82545529	9.19E-05	132062.88
35.4699854	-29.35356832	29.0164967	6634.578338		-21.22972859	7.037635583	51.89056027	0.000198296	188463.473		-1.030368826	-78.37666872	132.8038537	0.001430123	45950.4897		37.64863392	-5.518084126	-45.01524122	9.23E-05	146402.962
-28.69845628	368.4269666	215.471919	6654.877411		32.25624476	-7.537742071	428.3055745	0.000199525	6556.62722		-2.37536607	-50.88566025	-27.80214326	0.001432199	30976.6684		51.61220995	29.50271757	13.14322647	9.29E-05	283732.966
101.9720093	188.2213322	72.60478051	6657.803195		4.936953912	24.3680631	53.97905121	0.000202364	20529.0395		0.5497781	35.03724685	-4.043785303	0.001436111	84831.4411		52.00903779	-93.17632056	163.4293527	9.36E-05	15433.0321
19.88393704	165.5269391	202.9754934	6664.488009		-17.00529494	-14.55417027	17.96531998	0.00021659	36249.0268		25.0038678	20.37770463	85.2362358	0.001437885	50542.3049		40.22692173	30.99879624	-13.3308236	9.48E-05	30586.0848
113.9535076	204.9758383	108.9274365	6714.50323		108.2617764	96.13631668	21.23205313	0.000239648	19082.7253		-7.286250259	-45.45138636	55.99768684	0.001448551	123356.104		11.40674586	-7.578139846	-52.92503862	9.75E-05	131486.253
278.1496319	187.6351424	150.6561122	6736.843124		-31.14763174	-35.70524403	12.64300245	0.000242449	70780.6356		-181.4589585	139.6800994	94.10143984	0.001449232	9813.55593		-67.56735305	-20.66012086	18.68020825	9.81E-05	94458.731
143.4746984	-191.5137832	340.3567229	6741.425015		-27.38039581	167.4825667	43.11324463	0.000243637	18325.9991		-17.83214339	-105.6382987	25.97097435	0.001449981	36422.8519		42.68841488	57.53475796	8.985408466	9.94E-05	28298.7707
95.1867806	26.49355389	261.6536688	6767.106622		92.06944366	-30.26928578	31.25512288	0.00025125	26320.8536		22.26548301	15.26397228	4.541759116	0.001455606	49260.6649		7.537731132	-60.35933876	-119.2392065	0.000100053	44490.8076
118.5195265	-1.114920438	57.47334006	6777.76346		-50.27459955	-11.81932311	199.0636059	0.000255916	16002.6692		0.739554692	9.389676394	75.85465532	0.001476075	45245.2114		0.076275571	39.17885793	72.3594555	0.000101087	221562.703
-5.565982998	-17.83160293	-0.396170759	6782.382017		87.70329686	58.89827459	-135.074454	0.000258795	9099.54495		20.23283507	-26.24616958	-25.76199312	0.001478683	136179.408		-115.5764355	-71.88997912	-8.971791564	0.000102355	34159.2439
53.87439035	-268.8780484	-66.60371777	6792.898165		-75.07128089	-159.5522884	255.1820714	0.000259314	6147.51415		46.22992653	46.76769218	58.98079797	0.001483886	48101.4332		18.76159768	7.202102003	-53.03384131	0.000103901	116846.917
-184.7677289	-168.3168942	-207.3334684	6822.910998		-13.65269076	20.99711629	41.31607733	0.000263948	30790.7094		74.22981886	20.51094428	33.67316358	0.001486419	86332.5269		9.232137006	-31.22426854	90.65288159	0.000105397	17877.8199
-56.76483376	-47.52571965	28.98150586	6857.122856		31.5157437	-57.75949036	85.37422517	0.000273169	16582.3366		-6.98648327	-23.402524	-111.9118056	0.001497421	50204.0196		62.05139599	-7.495186894	-88.56699873	0.000106221	41906.4794
-76.86413334	224.7217941	464.8736654	6887.453018		12.53706097	-24.45323377	-42.98350886	0.000274001	18262.9701		70.20699519	-68.8139316	-65.3417307	0.001497755	24966.2212		-58.09890893	14.65031337	-58.23148018	0.000107165	49485.3424
70.73761273	39.67089638	-140.298634	6890.463767		9.523052482	-75.64638032	60.41276281	0.000282717	16489.3319		-90.67277055	24.17009286	103.5154493	0.001501939	17232.8882		93.24603474	13.79982371	-39.8470129	0.000107472	30256.0671
44.17131848	60.38722688	-92.43582932	6890.93438		42.8566731	43.51061996	-55.91447535	0.000283577	199880.624		-66.30186247	-108.0554459	-6.843320843	0.001503649	8936.00802		-30.89412928	76.94198954	145.7301011	0.000107608	30218.7566
-288.8449825	-178.4966792	-350.2373228	6911.132287		6.660063141	-57.02296478	109.4876031	0.000305961	35226.7965		-1.413501817	-21.21968069	-31.88827451	0.00150563	67885.3979		24.37975022	41.98409238	-11.58961586	0.000109152	36055.0864
36.55689932	86.5426854	-333.971517	6931.409096		119.2621313	61.69589373	-26.3625976	0.00030711	135183.429		-42.38806659	63.65087289	-79.17352071	0.001511395	32489.9273		-91.62372984	-23.00073253	-24.04896831	0.000109467	23459.8298
45.54382148	18.99982004	74.23603052	6990.12723		96.97694542	91.10929113	-86.01396067	0.000309611	23972.333		-0.966892347	75.98492616	1.217319134	0.001524274	89663.8549		-39.34805826	-55.70791342	-6.981015783	0.000110155	69781.3554
-269.303669	168.2029234	163.1415377	7029.173016		-77.07644415	34.71224531	101.7922275	0.000313969	15148.585		46.12491223	-34.42744943	48.11570139	0.001530201	77751.5652		-167.1537255	9.616707373	-61.4364908	0.000111615	10756.3831
-91.62447329	-93.22095069	117.8599571	7034.572182		38.64068459	3.956798419	60.80971148	0.000322554	40799.5348		93.87755923	53.15593184	-50.2730906	0.001533318	67690.9086		-6.487452894	29.30309117	-48.58920676	0.000112051	138860.442
-129.4261208	-123.3196285	139.88169	7062.098981		11.87149537	48.35360912	-63.73396318	0.000325951	24655.9976		-48.80246348	-62.4922259	100.7988488	0.001533471	77194.9045		-15.35855329	40.63164047	25.65371358	0.000112916	39021.556
-21.15231282	65.11474115	103.6111785	7064.239322		6.717155656	44.41061143	-2.581550195	0.000329636	367750.983		-25.65965644	-26.09357695	77.16320143	0.001545596	97358.0341		-69.64094279	54.40650903	83.26800658	0.000113399	51580.6193
115.7379969	103.1935982	362.319588	7082.065729		9.202535762	-28.04446642	39.58926178	0.000351055	27500.315		-1.020726997	-36.96679624	25.91411576	0.001545844	116533.499		49.63133037	25.10866067	-90.84195697	0.000113706	116922.377
-49.56555876	67.04570749	56.22681626	7087.109563		19.71201618	5.887885324	-49.47814599	0.000368443	41052.148		45.82631082	-2.338438146	99.303816	0.001557039	29831.3406		23.55282419	-29.32930295	-20.09269337	0.000115296	50730.7304
-69.49371136	-172.9792116	113.1154184	7111.614365		-10.00044495	-38.82684399	140.266594	0.000369911	63085.2043		42.66263831	-98.91263736	-170.3017046	0.001561199	23435.8169		-28.15314058	6.672751434	-65.17935539	0.000116074	50131.5543
-150.0774772	41.1254353	65.6587914	7124.380318		-23.99607827	-29.75101435	55.47927498	0.000372804	257145.408		44.29687071	45.03917788	40.10606303	0.001568865	46651.4022		-2.588558719	11.51176417	-13.12805185	0.000117721	53679.2573
10.82197977	34.20336197	295.5022546	7169.127181		7.333030986	42.84053791	-50.04680495	0.00037299	46651.2973		-47.59718984	-20.70454202	177.3491536	0.001571051	21540.1908		119.2621313	61.69589373	-26.3625976	0.00011891	135183.429
-189.9876415	-107.3773183	42.09872998	7215.014575		-18.56393554	-54.07264378	-201.0929673	0.000374378	49667.301		39.59052276	-3.133659181	-113.3219694	0.001575284	43395.207		-1.234470284	5.029085116	36.43350073	0.000119289	104560.762
-203.0565467	-37.01542778	-30.71019891	7219.747721		72.88464137	159.0765372	-83.90540045	0.000375621	15075.7875		-16.61940402	-16.9630216	107.9563455	0.001580242	34965.9104		29.85128841	-19.82951285	-50.88682763	0.000119752	93891.0147
270.9531411	15.90417325	-11.46475832	7252.322392		6.514772746	-49.39102405	-13.66193512	0.000378566	237582.257		-70.58746573	-26.9198965	-1.219016907	0.001582483	104217.784		-31.16215883	-2.258987427	57.87564724	0.000119893	303646.207
-34.00758457	-197.4030638	-271.2140964	7252.578262		-81.7083451	90.39250101	-147.7561887	0.00037931	16812.6898		35.50430402	-28.09795353	8.483727	0.001591609	58190.8386		-2.37536607	-50.88566025	-27.80214326	0.000120169	30976.6684
143.9535085	158.5133404	-123.4417597	7256.282198		-30.78032074	60.85734812	59.36532198	0.000382811	12907.6486		-28.83906265	-19.31541016	-28.69613349	0.001600129	41333.9182		90.95831876	-30.2086876	-56.32039407	0.000120566	64899.8244
-44.99183126	111.9275779	347.8605932	7258.634879		39.59052276	-3.133659181	-113.3219694	0.000383399	43395.207		81.14556231	62.55438436	121.5424678	0.001603175	7708.99116		-62.12766511	69.5671373	4.106724322	0.000120568	42842.3034
-76.4239655	180.3387965	189.6870697	7275.345326		-67.25334059	93.97784636	-127.351331	0.000385206	8948.06006		-86.46572571	-57.36223893	26.05560023	0.001603742	44717.9116		-23.90266453	-71.31775707	-73.02544482	0.000121995	36736.2015
-27.78831973	39.2125822	279.8898795	7289.320775		-25.15070237	90.51825427	-6.387869739	0.000391099	38006.6201		83.95199202	189.4366903	80.46213728	0.001605916	14378.6386		-65.55818114	-21.78641345	39.50734971	0.000123957	46943.7804
156.8669492	8.746708151	-66.58370826	7296.609057		-19.76866345	-19.17671954	56.99107674	0.000394515	59783.0387		5.571000382	-27.02904594	-5.728724047	0.001607789	45199.9965		-59.55402471	-71.7875237	-106.7145314	0.000124068	33691.7223
104.3025648	-423.301421	-133.4849884	7342.619343		12.1010842	52.24475011	-24.77911249	0.000395096	51873.337		14.09138043	6.465079057	6.225856693	0.001609541	71152.8587		-21.93888982	-19.20780857	42.68774177	0.000125141	270161.126
25.54212171	213.7765698	288.0326862	7344.738701		-9.717138114	-124.3380902	161.6860634	0.000396272	22388.5655		32.64816741	20.7395352	13.41202318	0.001610495	171825.261		9.582697847	1.572004213	48.38743404	0.000125884	105972.263
53.28907857	102.3401245	-36.82738151	7351.372115		18.71149372	-88.09808129	-22.5151465	0.000399536	27370.9377		-35.7619966	-56.84479152	62.10009685	0.001611141	60491.8476		-33.10713309	13.04758449	6.779637376	0.000128011	11288.1808
-129.7885666	-92.26771204	-318.6296261	7415.306695		51.96276605	78.86259533	-118.7632013	0.000402083	8742.63208		26.2497346	58.13085929	48.48676941	0.001616165	49068.5612		-77.10778604	-35.17787335	184.3193658	0.000128981	27107.1945
70.7324861	-54.719478	293.1715775	7446.366183		-64.6244446	12.33454833	-29.62732968	0.000403871	19484.1742		-0.877983522	15.61881672	9.990694029	0.001625249	71768.2725		57.52860585	-6.505083487	0.779449862	0.000129092	75432.8772
-107.0318239	-75.50484634	-226.2822533	7505.027576		-59.36734703	48.83528287	10.24134488	0.000409692	17511.9938		-74.79551237	82.63522632	134.9303666	0.001630604	13656.123		32.64816741	20.7395352	13.41202318	0.000129106	171825.261
250.1117658	-2.294468331	389.4885146	7559.630738		-26.33575031	-64.92339019	113.2427865	0.000411962	22635.1795		-26.45495293	-34.96086096	79.6214499	0.001645121	49774.4935		46.65768729	73.20855467	15.45241154	0.000129196	25168.8343
-15.32983001	-112.7968751	-198.0295133	7592.436713		-44.91938579	4.4593338	-4.585524254	0.000413691	43799.3522		29.30459901	8.198704347	-96.25909198	0.001646652	42537.3322		-35.98557127	-0.571070113	-55.28509097	0.000129202	98192.8475
-137.4023662	59.37082426	283.7365998	7629.87104		-41.97621708	26.72545986	192.1150297	0.000418088	11247.6243		85.4842258	29.22759787	-16.25058779	0.001655591	40231.2197		-61.69431503	26.11132966	129.9024312	0.000129287	28792.2515
113.7583379	-57.53767791	-42.67117877	7665.587955		-61.96787975	69.14531935	138.5438685	0.000422596	37479.8767		9.486288836	44.43529408	208.8782533	0.001660563	28347.4227		-76.88146219	-34.45494265	206.7278985	0.000130463	24925.329
81.14556231	62.55438436	121.5424678	7708.991159		36.32362503	-86.40069288	295.0800782	0.000425676	4254.04077		-41.44434174	-30.04356904	35.94877464	0.001662787	27701.5288		-1.020726997	-36.96679624	25.91411576	0.000130503	116533.499
32.59932778	368.6232854	202.160151	7753.042408		-108.8038778	21.84437747	168.8764197	0.000428546	21426.7889		50.17882024	-8.76193477	-71.68852655	0.001663068	46124.7566		4.664832455	-3.362957809	55.58643722	0.000131889	80409.8595
112.4374382	65.98576399	-25.04229061	7754.891334		-5.371990855	-47.21599274	28.60818898	0.000438456	28959.1664		-28.85007307	-58.01660884	149.6995766	0.001667256	11806.7212		-71.49764447	-18.01684658	-16.38459813	0.000132306	28135.4553
-380.1443983	203.6256631	-69.14550436	7770.61377		51.09301961	-23.33307992	37.35974485	0.000440399	45552.773		-27.20554417	5.645667417	25.49075355	0.001676427	70046.2315		-177.3819189	-64.00740884	-94.17911075	0.000132323	12630.1594
-3.663335534	196.3418406	-14.75707766	7776.304843		-71.42441099	-23.92318624	107.2106617	0.000441727	74361.6288		1.57111849	-26.86375805	-130.3081838	0.001676973	46842.9686		-94.19923235	-58.46226063	73.28733567	0.000133084	34710.4529
-12.19484349	-0.850455887	180.6441137	7789.689387		-62.42008587	-32.92458198	3.937806857	0.000442212	24073.2583		-20.6369243	4.509618065	42.20425708	0.00168008	54512.9722		-46.05960278	-28.3037619	26.30459658	0.000133512	113249.715
93.98312235	94.92228091	269.411235	7805.558611		24.08030494	33.18015217	-53.60336728	0.000446638	153878.425		7.758312985	-17.524715	-39.66763402	0.001681121	52869.6513		-0.04308745	36.20222593	-68.00015541	0.00013395	43666.3344
-25.6194434	3.964690444	-253.055789	7845.032924		32.64816741	20.7395352	13.41202318	0.00046266	171825.261		5.307737723	-34.7613513	-55.62407634	0.001686521	44623.0109		-161.6965977	-50.61748324	-108.1680809	0.000134036	5679.75126
275.6395612	65.9374201	265.9044941	7850.194398		49.75106821	115.8697052	-476.776616	0.000463232	2331.85776		24.6544555	26.67165787	18.00493405	0.001687236	88246.9081		-24.04191677	11.60100285	13.51944396	0.000134488	69936.4027
38.45698567	-216.8196534	-186.7161972	7858.93382		-21.17331738	-26.51609599	28.63572714	0.000465907	182864.367		60.92910656	15.24527535	23.76859204	0.001687626	145899.074		38.34586084	-7.960241881	56.60257219	0.000134643	74932.9229
-80.20232643	77.14423109	95.81294823	7881.781341		-54.86105458	-36.00767125	-162.4862283	0.00046884	25277.0503		-34.49544866	-61.4541956	129.294375	0.001691193	100035.682		70.49868287	64.95841068	-26.95016877	0.000135457	54291.0507
-56.78653116	-40.27266862	-195.2258041	7959.004284		10.84694391	8.655512358	-113.726141	0.000468931	36700.1542		-32.94034785	43.42546929	-41.95013019	0.001692407	29310.872		-37.53635529	62.44023551	-80.77754217	0.000135822	44078.4945
-24.53169631	-128.9747814	92.5750625	7961.706321		-11.39284084	-106.4509103	147.3037615	0.000470981	24594.7205		7.086530273	44.26368225	0.684104812	0.001692961	39560.118		-91.82684148	60.4555409	101.2750795	0.000136702	28789.6933
-10.30690831	210.3461699	-218.5188672	8008.85465		104.4395679	63.32174609	106.5829098	0.000473818	28936.0414		47.28088332	-30.84519516	-23.54316452	0.001699046	57332.3055		-49.500214	-11.11852707	69.36747408	0.000136748	68781.208
-24.14333718	151.7567253	121.9382652	8026.743481		49.63133037	25.10866067	-90.84195697	0.00047533	116922.377		-33.45889325	40.47890136	-18.69535986	0.001701871	17497.8539		-2.688110851	-32.23081766	28.88071495	0.00013834	168607.632
46.98524362	147.137799	-274.8324571	8030.146686		-37.34697458	-10.84269736	105.5432137	0.000481165	23936.9304		-73.81080659	-19.10654692	6.393789537	0.001705993	87702.9639		6.951382682	-0.231785241	6.915533214	0.000139447	144373.917
-81.79013204	-72.02754866	96.95038563	8038.324375		-88.61365734	0.05091451	100.9338309	0.000482711	23900.1357		0.094861556	-61.66792429	-62.14308417	0.00170968	36159.9931		-5.234735371	4.113280609	73.56684405	0.000140624	158074.873
-75.38483983	-296.291922	-162.1369408	8055.479425		-8.938307856	-71.96947864	23.14405019	0.000483777	31136.8355		0.021075859	-54.5929873	54.04262181	0.001712103	32538.8969		24.67435811	38.87097146	16.59044522	0.000140872	118644.243
168.2592626	-41.93159491	55.56750476	8072.285306		-24.70611055	-19.84575937	22.7106872	0.000488135	30761.7561		3.804546818	8.048663444	5.07537067	0.001712669	68456.552		-20.68086368	15.63893126	-1.674895904	0.000141177	94172.8739
-135.1890272	-143.6502769	92.14661493	8084.213323		6.277039481	-18.39306124	-143.1058358	0.000494757	31305.6438		-75.38483983	-296.291922	-162.1369408	0.001714192	8055.47942		-47.30728068	-18.12035754	-54.26313496	0.000142165	56540.7482
-125.0788363	-312.9378474	-180.7719749	8093.142129		26.69436294	21.97018882	-38.85002489	0.00049846	122975.088		6.622333684	22.98463441	52.51555475	0.001715106	64790.7588		-56.91426249	-60.7334983	81.09087817	0.000142272	107867.245
179.4659199	154.6811665	285.0842132	8109.830397		-42.97858599	76.06514322	-14.41654512	0.000511533	36598.1823		69.6116919	45.47384929	-63.13852867	0.0017176	59809.5578		28.32714511	58.57997734	22.40505242	0.000143262	45389.6376
-225.8632677	-100.819321	-210.3887397	8137.172079		-82.66747237	11.11778372	-35.33292161	0.000512245	27347.5831		28.55944132	9.650213678	-10.47917356	0.00171976	73412.314		-86.36540331	-1.117011398	88.08490563	0.000143661	59543.5448
-30.29902166	93.27683389	182.0240547	8191.252682		75.10259241	-82.97793866	70.64293296	0.000512939	42799.9448		-1.234470284	5.029085116	36.43350073	0.001725155	104560.762		28.7201332	17.11597808	-29.35909937	0.00014453	101761.667
89.71713502	-170.8466232	-62.7514281	8240.288478		-46.19875678	-30.53567314	38.96713274	0.000520371	39397.881		-14.5791576	-59.23216717	115.7861985	0.001727022	65331.3655		-12.86184999	-7.494535977	4.839548482	0.000146191	138230.707
-139.0936463	39.18045708	-47.05503745	8296.38079		-50.43652823	-37.94268759	-34.86123157	0.000522626	21183.5097		37.86181716	48.65776441	-8.225717491	0.001728269	66827.3953		-12.73818957	57.53279861	-57.23600772	0.000146675	12846.5846
174.5582525	291.0126191	-155.0494451	8366.196443		-42.38806659	63.65087289	-79.17352071	0.00052998	32489.9273		-8.390334993	-82.02309459	32.14073068	0.001729415	35050.3226		27.64702149	15.58567845	26.99211159	0.000148247	176381.326
-18.90942389	17.78043731	233.1862016	8390.158517		0.348752777	-45.83772772	-89.55061551	0.000530741	17248.664		67.62856612	-22.53383982	-17.91650513	0.001731692	84599.041		-25.94657074	24.09764773	-2.211724969	0.000148326	108582.274
220.4672058	-121.5653319	-66.76821873	8402.21431		53.72281395	46.72969617	83.36477937	0.000540194	44937.5132		-15.53010955	-54.16964478	-75.6104669	0.001731958	31605.3353		12.3042016	-9.537040363	-84.95777582	0.000151817	32615.9168
-14.1387231	-227.6182192	-18.67926667	8417.013042		-10.51430476	-6.880640939	41.93259126	0.000549124	202877.979		-26.29962434	-2.119703993	-29.70613299	0.00173197	129038.519		42.8566731	43.51061996	-55.91447535	0.000152261	199880.624
-51.90099078	-169.7732173	182.9394541	8422.94599		-10.61583785	75.82277441	-26.63932932	0.000564028	43896.3885		42.74719943	34.55304101	-24.78816175	0.00173218	57765.3857		-20.01020436	27.52355732	19.33919079	0.000152336	18462.5063
40.84724091	-32.76095413	258.4944619	8482.219322		-93.03257483	9.089408718	186.1045297	0.00056444	15581.2089		-44.93018902	27.04928276	51.68768267	0.001733816	66905.67		-85.93878279	16.88468658	14.6006713	0.00015247	91683.6331
-108.4997099	67.72430261	-314.7769875	8496.974821		-4.259902424	-3.092465335	-22.77596582	0.000578603	43539.3386		23.34199002	-17.20889482	-33.47968367	0.001736078	59603.3253		-32.20633164	8.226744947	91.13840438	0.000152791	69410.2498
244.6762312	-47.31773218	-38.3760439	8501.348328		13.11420752	82.3520094	-124.4451385	0.000585022	53297.7155		-41.52029938	-32.38186075	33.04433344	0.001738601	40098.6116		-107.9022129	-0.394026323	-28.74389236	0.000154907	29820.3488
-173.2071909	175.1314693	-14.05192149	8513.32552		22.46944216	-72.90842273	-2.257187336	0.000585809	37043.4605		40.22692173	30.99879624	-13.3308236	0.001738951	30586.0848		-19.2752973	52.18396114	81.85658969	0.0001558	25260.0306
-37.48171374	-72.63233534	-101.3647264	8525.895558		-23.22611519	-64.50420826	-72.21623082	0.000587127	10748.9324		-6.461747168	1.267764074	-72.70555979	0.001739244	64016.6224		27.6135581	-35.57600223	-79.93528318	0.000156	85513.581
-296.8002871	10.05743631	86.93174859	8588.01394		-64.45896223	-162.3767928	-40.91615255	0.000590368	24419.0482		-63.5117006	33.81902998	33.1519164	0.001741206	24935.1426		-28.35077642	7.833944108	75.99912616	0.000156514	128920.596
-108.6154815	-128.1308428	40.98895847	8590.896129		-11.46927903	177.6867903	114.5589425	0.000591053	34097.2438		-15.58989029	-64.91060909	22.92358438	0.001746058	61530.0406		21.34720639	-7.732076738	20.71185746	0.00015665	52872.2766
99.48089193	277.5876243	57.74907524	8593.925583		15.0190756	-19.42229062	43.46667507	0.000591603	52293.7963		53.27236771	-121.8746387	-37.02054669	0.001747743	52494.9924		-9.449846075	34.95749902	26.86532324	0.00015665	129880.237
-29.03793469	-268.4482934	-134.6887382	8606.14469		-131.8848967	-17.22288453	44.9907261	0.00060384	34898.8621		57.11120191	49.32104277	165.3504962	0.001747919	17768.8816		9.474749917	-54.46442008	205.120976	0.000157195	22241.4067
-45.02040088	-129.2575375	237.0430753	8629.497388		60.93967842	-98.51718937	12.5352114	0.000609752	27229.251		-32.69526346	-36.92057295	121.7110321	0.001749424	71925.6487		18.56535787	69.50745019	55.33913757	0.000158149	23823.4326
40.68914362	-64.68712485	9.315041033	8634.063999		17.35292247	7.121369674	140.2873853	0.00061357	42040.3024		-22.17286115	4.127819278	7.598127278	0.001750865	50286.9736		4.265541768	-7.58994196	46.62319501	0.000160331	190009.944
-5.744500165	78.80462022	305.6580915	8635.683622		-65.09404827	-88.46111508	-60.04361855	0.000617975	19480.3123		-20.66520771	62.02200118	34.69087573	0.001752346	21941.8125		39.59052276	-3.133659181	-113.3219694	0.000161374	43395.207
-30.4931822	41.88706835	54.70759614	8640.173835		-66.34271175	38.6169354	116.9159625	0.000624068	27575.2107		18.38206683	52.59398258	-4.723234502	0.001752552	55110.9666		-15.10108184	20.88996961	36.3202791	0.000162524	135645.207
-122.4723746	-98.64412364	-44.30835211	8655.162969		3.950077499	59.132952	-53.88625895	0.000633276	54764.5511		-86.96946096	-102.7897099	76.33167191	0.001753187	35203.426		-0.421003677	27.04330199	-24.22100916	0.000163676	63135.2146
-113.3703297	-160.9560532	68.25984826	8686.049803		-43.53500201	-42.76249757	-28.17574029	0.00063421	30746.5111		4.679641456	14.70469328	40.1376152	0.001755742	39824.7794		21.51649687	-79.65501409	-64.78167499	0.000164527	30936.4853
173.5924524	172.9511955	61.12009551	8688.335528		31.50495517	-44.02807932	81.05690311	0.00063634	31667.6859		32.86102965	69.31461175	-16.27684614	0.001756016	43898.591		-29.48319019	-7.770192878	129.3369512	0.000165219	45992.1147
-55.70975255	-290.4597999	-24.29202878	8688.50765		69.80565329	98.28564827	-54.69350779	0.000637879	32540.0014		17.39960948	8.957920522	38.15515394	0.001758357	47872.0157		10.20787812	-41.19857709	-0.365983092	0.000165989	43294.6074
126.151991	143.3696819	264.7645462	8689.015322		-6.49498925	-62.27886403	-21.86174621	0.000638237	30570.2786		47.65767452	55.09143515	80.96670318	0.001762943	24244.8784		134.6654276	95.53688376	-161.7253535	0.000166559	10304.9152
-133.7907411	82.82520993	72.66890939	8696.885207		30.91350994	105.2865949	-76.88586282	0.000645632	27688.542		42.69687397	69.84482523	59.16127566	0.001763195	31759.755		8.306137017	-22.85568464	-38.51640054	0.000166648	119978.713
17.30133367	-270.2351932	163.362699	8729.073829		-27.04335031	98.0915835	90.74998676	0.000648824	16145.7271		37.57057736	24.24988501	194.5934568	0.001763797	22488.3382		-2.624725576	-29.59136932	53.63336517	0.000167607	131531.193
51.96276605	78.86259533	-118.7632013	8742.632079		-8.372199632	12.60891782	-59.42097859	0.000649273	159063.74		15.03058384	-8.273918674	1.364737344	0.001764058	60023.4678		40.21297202	-17.1060442	50.16536636	0.000167917	87768.3473
-178.7857927	-164.2087994	-142.2302058	8746.568798		25.09894542	-84.93070485	27.74725745	0.000654256	40415.8816		-32.00527754	0.374298393	96.93675276	0.001764299	55805.2206		4.444215037	8.615737042	-6.393529601	0.000168093	221734.58
161.431488	-35.88082081	188.7607674	8770.890941		-113.865809	-42.52681277	39.42335452	0.000658058	20180.0522		-28.52141177	19.60714423	-85.21072956	0.001766083	42098.0483		24.245092	-43.08162329	9.484961495	0.000168572	91035.8797
-151.7724936	-128.5224196	-250.655958	8780.454397		-57.9129382	19.95036283	-43.50223694	0.00066219	35489.2887		-17.40538608	-13.23166367	20.16493638	0.001766686	82071.6399		-129.4261208	-123.3196285	139.88169	0.000170001	7062.09898
-96.83788086	398.158142	162.0605351	8791.481311		-57.41514687	20.49556427	59.41397753	0.000663019	24223.7639		28.9079736	27.24790766	-52.58064692	0.001766818	62362.829		-181.4589585	139.6800994	94.10143984	0.0001703	9813.55593
-78.07487336	-194.0004818	42.11023403	8828.582967		68.43935794	-30.56079786	166.1260179	0.000667815	11306.8965		2.00772445	62.30628925	-81.5542214	0.001767024	84943.2399		5.176785136	4.702862029	18.83089373	0.000170384	66255.8232
110.0237094	151.7331043	113.4188442	8840.84772		-42.78998373	-14.00636625	-163.9430837	0.000671913	34589.9191		37.89730713	7.083262715	68.4637576	0.001767156	50373.3438		59.42503091	36.75728236	96.32748496	0.000170424	158250.932
-33.55010141	70.31062611	101.5182764	8858.486268		4.444215037	8.615737042	-6.393529601	0.000672091	221734.58		35.01881317	-2.899624202	-10.03666892	0.001767399	74240.1437		23.88491336	-12.83027764	40.79627534	0.00017166	169503.264
7.454604399	-111.3275929	-103.6451238	8859.139552		79.69002914	-99.0231779	-66.56198538	0.000674372	17882.8465		-84.48824922	18.53783653	110.980192	0.001768452	34210.0767		-9.660417694	31.02659322	111.9425611	0.000173477	92664.9828
63.53909115	64.52189224	93.17990578	8878.771767		65.97313159	16.16219372	-28.89516064	0.000675352	17404.9483		52.21752646	-30.16479424	3.49836921	0.001772148	102353.835		5.369490082	-14.09639293	-96.87657214	0.00017447	53119.978
255.6037552	120.6966968	143.473467	8892.48547		3.384752412	-11.17924473	38.03698358	0.000676419	35618.6244		-3.04726372	70.38177177	48.86607782	0.00177567	28895.3878		58.67793002	28.08444478	8.54058154	0.000174502	171448.76
-66.30186247	-108.0554459	-6.843320843	8936.008022		-133.3680091	98.91678222	-69.85775928	0.000681719	12804.4446		-84.14433707	-4.1302068	108.6453551	0.001776377	44579.7734		51.79428222	11.99237273	-24.75475996	0.000175238	4344.0527
126.1801412	-107.4876955	30.06842521	8937.661492		35.24002245	-17.01588967	134.8943108	0.000681969	38771.5182		-67.24426717	24.30223925	9.842428292	0.001779082	32189.1555		-29.50529438	-37.85012763	-46.29864888	0.000175872	12104.0312
25.77233651	-105.7867061	24.43885818	8945.202081		-4.267837944	-42.52986165	37.41655956	0.000686073	38654.1018		-69.84234993	-28.22061947	152.0486045	0.001779387	47754.5028		-81.1698392	28.39453152	161.9573644	0.000176634	36986.046
-67.25334059	93.97784636	-127.351331	8948.060062		58.67793002	28.08444478	8.54058154	0.000686222	171448.76		3.950077499	59.132952	-53.88625895	0.001779855	54764.5511		107.8493597	-97.2010978	-80.12959067	0.000176999	36907.9944
74.12107551	-100.2145169	-2.047844565	8956.697294		12.98343322	-35.36388255	101.2915734	0.000686349	24955.0521		35.79146152	10.11761896	-100.6484609	0.001784627	72951.5811		-93.98844814	95.11620766	-169.8476423	0.000177077	14502.5552
-53.23544707	-96.32574036	202.3560423	8969.429677		-44.37556003	30.02228457	27.08549841	0.000688561	143116.756		44.55007771	-65.633594	57.24346294	0.001784738	33226.1345		-23.03349773	-46.01158035	112.0690314	0.000177387	85733.6743
-49.1929956	36.12178645	219.9678938	8998.986895		-110.6998619	-48.11386158	70.46924398	0.000689445	22956.7332		-25.6614767	5.785630376	-10.13641605	0.00178497	42184.6082		-124.1407478	-75.08667541	56.39339266	0.000177421	31268.3792
-21.03778881	23.70170123	-27.39758633	9033.523359		-26.29962434	-2.119703993	-29.70613299	0.000691807	129038.519		-11.18349411	-49.74117611	-21.41187907	0.001787364	43428.9443		77.44755188	-34.30339397	47.48704173	0.000177527	59737.1984
-22.37821541	-12.29732774	54.83862352	9039.276533		6.14504042	107.7780136	-73.22984103	0.000694183	30594.9452		13.2774727	-42.27943562	34.76834915	0.0017881	41788.3629		9.785800166	151.2992236	109.2972367	0.000177689	17100.9337
190.7499815	17.66038197	-39.98153041	9053.436728		174.4048867	66.45957922	-87.04147644	0.000703781	17964.6716		-61.66818776	6.727997397	29.96394023	0.001790063	84611.7653		-18.67850514	-11.00073764	45.11563108	0.000178116	29772.9199
73.81500905	214.4548813	277.8005079	9065.905201		90.39989944	-53.00272959	0.274481985	0.000703821	24287.144		14.8467081	4.957855258	37.37845945	0.001790443	40987.1452		-112.9579303	-30.06765717	37.9354774	0.000179464	99494.1352
-111.9571153	-170.6266805	-206.2678199	9066.520558		-30.69616848	-93.58318637	78.43698767	0.000703958	22804.1615		-25.15070237	90.51825427	-6.387869739	0.00179058	38006.6201		-20.04495063	20.50347701	0.333732233	0.000180588	80427.6427
75.48854171	294.6985362	-190.298912	9081.479472		-67.94340381	20.99867277	87.02855803	0.000705051	10686.5405		-19.63852532	31.87478946	1.583372603	0.001794477	39679.3		35.50047667	53.43036531	-49.43843331	0.000181012	57573.9242
-88.55784004	61.61554076	-72.29282423	9085.508844		-10.05884187	47.51442784	-6.604376122	0.000708211	27397.8309		32.12326089	-28.99961802	-40.65326267	0.00179511	94427.7446		-88.53325299	-75.55581873	-32.33182556	0.000181282	19286.6777
-176.000882	-83.76044655	-185.7460292	9099.274923		15.32223896	23.09751773	23.63914917	0.000715194	23477.6612		68.79595412	-91.3864735	215.5985071	0.00179826	28031.9244		-61.1281278	88.48626059	-81.44151548	0.000182198	32858.9288
87.70329686	58.89827459	-135.074454	9099.544953		42.46381764	26.60216304	1.688229721	0.000717526	23985.7821		-24.99887679	-11.21023797	87.89294587	0.00180706	80488.4241		-59.33907372	-14.61159465	108.6759197	0.00018251	86592.8972
-160.024552	175.7806503	-100.0082331	9102.982301		21.7771904	-57.73408028	-20.68178864	0.000718138	40108.7006		3.542218572	-33.3174782	37.43672303	0.001807082	37051.4626		-56.78105663	67.93064072	-300.445493	0.000182909	11638.4347
-54.96908221	-91.01992165	140.7459939	9125.583147		40.68914362	-64.68712485	9.315041033	0.00072381	8634.064		-102.3952694	-69.11905448	97.17415782	0.001807142	11520.2798		37.02332135	12.54875781	-88.17960503	0.000183065	78857.8508
93.00989462	-113.9214543	-50.7712854	9143.728785		-1.234470284	5.029085116	36.43350073	0.000724493	104560.762		-16.19046705	-19.43314593	2.075951306	0.001807368	154985.05		6.298221345	-91.78156365	-37.69160048	0.000183242	30274.1489
4.719648285	-162.5032197	-226.1754378	9169.593129		46.22992653	46.76769218	58.98079797	0.000727534	48101.4332		76.98899761	21.88323391	-11.26958717	0.001807604	55170.5313		-28.40164066	-66.21413717	-47.54641337	0.000184484	50073.626
36.91402534	-56.06202385	-93.74342497	9216.260904		73.94397748	68.72328909	17.63700516	0.000728475	27188.2279		29.29227053	25.28962323	17.84507889	0.001808804	41882.9995		-53.46103877	15.33458401	21.96177338	0.000184815	85512.6792
16.74063144	-78.56191625	143.6474434	9246.185075		-70.02751653	-13.42895073	-1.744774745	0.000739837	34161.9321		36.03978311	46.02278183	22.20256855	0.001808854	91262.4206		-85.46029039	-20.59548713	-105.5654422	0.000185563	15156.8726
-107.7634007	27.61050839	306.8769262	9255.383108		-4.069379232	-40.82879591	19.36892507	0.000740084	39954.8287		64.01258587	7.634981622	0.909365604	0.001810645	78134.9003		42.32432117	-29.35526222	37.65455931	0.000185994	40854.4006
-4.726686421	-49.01675737	-357.7509792	9322.121449		47.65767452	55.09143515	80.96670318	0.000744789	24244.8784		-27.42781136	2.286464102	111.7882403	0.00181126	38973.283		258.4875789	143.6669338	63.22329091	0.000186294	9374.86135
6.251982242	-328.0093687	-137.0118042	9347.294351		33.24754041	47.79175998	-67.08162613	0.000746198	40442.4335		61.5568192	-68.80908103	-14.79941172	0.001812954	51596.2225		-41.86997462	15.39880371	2.825532061	0.000186816	118990.243
30.4976172	52.21139172	-174.4409966	9365.809167		-99.41442331	48.8726879	291.8879406	0.0007564	5506.74069		14.96684079	13.59894979	29.06828028	0.001813448	152705.274		-120.4012089	-86.16781635	155.3785827	0.000187813	35518.0315
9.608423188	-46.12998148	150.5909369	9372.290741		-7.794419797	-29.87334165	-81.96375506	0.000761554	44232.9263		26.53109195	12.88242678	-92.4853019	0.001816486	55344.7426		-11.39284084	-106.4509103	147.3037615	0.000187817	24594.7205
258.4875789	143.6669338	63.22329091	9374.86135		-33.45390059	-106.4890538	-25.76074754	0.000763273	26927.9306		30.42102881	11.61816746	-24.48736719	0.00181751	119153.116		21.20880031	95.46920539	131.4851663	0.000188417	37166.8398
7.591179364	-113.3153708	-98.70910629	9383.052726		20.07980821	-0.822544063	19.9787097	0.000764238	32076.5451		21.7771904	-57.73408028	-20.68178864	0.001819618	40108.7006		-39.99701393	-98.58798071	42.1101012	0.00018864	40282.1571
-87.16075597	-205.0633108	-22.34723931	9412.327137		4.402484417	54.84566634	92.71748098	0.000766743	29903.3115		5.560129185	-57.28405393	-54.883556	0.001824149	33235.3148		-80.55534069	-154.6630159	-41.0923622	0.000189184	14866.8296
-7.024542276	208.3064067	-149.0941684	9424.486879		62.05137428	59.21703872	-43.62290356	0.000773343	27002.6072		-27.31408103	29.13596138	56.69465375	0.00182493	58533.3201		8.828560846	-70.43540511	-156.5934758	0.000189769	14820.6215
-146.5337333	-98.24676241	35.54180679	9429.272034		29.62134193	13.1266507	68.40463247	0.000773468	51780.7105		-47.29101544	-35.97110004	66.1461388	0.00182803	48259.5311		-32.39137379	-18.92875341	71.12136043	0.000190579	41454.9274
76.20645199	92.76590993	-41.81945368	9447.291841		69.83356691	-9.271806614	21.74287392	0.000774416	105508.842		39.36717768	-19.25998618	-52.94997729	0.001830018	31333.3279		28.9079736	27.24790766	-52.58064692	0.000191257	62362.829
-139.94738	-14.91128813	-418.7760198	9455.83337		-78.49504605	17.97488561	44.11739248	0.000776134	48705.9523		49.32352003	-2.022098588	-37.50067564	0.001830837	53156.3297		-50.16069266	-50.55544408	-57.57565282	0.000191936	26755.038
-63.06207105	286.9517439	87.91110657	9473.78624		-47.47256038	-6.216431668	317.6586856	0.000778378	17028.8		11.06634238	-51.07805533	-48.42205483	0.001832498	81084.9851		56.07626402	-98.93848051	-12.31876307	0.000192102	20486.4154
-6.630068129	-188.3634708	-183.9171911	9491.184139		-67.25617368	442.6970399	328.4986354	0.000779383	3428.80809		21.9472679	10.45501905	98.58526397	0.001833115	41997.4276		-84.00000041	-5.658438217	58.8345137	0.000192239	41813.6253
-160.486503	-60.47807734	164.1321405	9509.117953		-96.28128569	-106.3084042	123.6337514	0.000781147	35387.8703		-41.63172737	-2.61530991	11.16904029	0.001833195	37926.7293		12.93839501	-13.56010143	0.534916476	0.000192446	72872.0313
3.11702673	227.3421346	134.3261069	9560.271768		-15.35855329	40.63164047	25.65371358	0.000784955	39021.556		-31.87827798	-22.89147524	0.857186139	0.001834247	59821.3854		68.09936951	-22.21761357	1.417044403	0.000192526	12231.4957
135.8743333	129.5104838	100.1824641	9569.612431		24.36272538	-57.97584825	-96.61667742	0.000785326	47373.1152		-65.26423301	13.13192193	42.21245465	0.001834385	62673.1908		-26.21723645	-12.21165121	-5.09506582	0.000193011	35827.2396
-75.53856822	-75.59150491	-75.46976627	9579.833776		19.88393704	165.5269391	202.9754934	0.000791762	6664.48801		-11.54710163	-72.00070619	-83.06263957	0.001835457	25174.7046		-80.11217986	-15.96814667	77.07025944	0.000193062	67693.6824
149.8493558	119.7676555	-63.54625163	9596.874155		17.82093492	39.76554077	-122.5532928	0.000796832	33000.1772		-14.5724985	-13.95846314	-13.79416077	0.001835521	53980.2324		-26.29962434	-2.119703993	-29.70613299	0.000193114	129038.519
-30.30351717	206.4678699	255.922239	9631.46776		-77.23501082	-18.33979966	30.70943388	0.000797764	41161.4965		-99.4931596	6.360119613	-48.25306387	0.001836496	28922.4352		-7.854776379	197.3234947	65.85372359	0.000193788	18041.4547
30.04012446	-97.85672165	-18.87789788	9654.986428		45.82631082	-2.338438146	99.303816	0.000797791	29831.3406		4.85941999	-81.43904654	1.708889227	0.001837811	22623.1958		18.01382361	-16.78551348	-59.11726282	0.000193891	56822.8308
15.08941405	-79.50081324	34.23107748	9659.324353		7.454604399	-111.3275929	-103.6451238	0.000800385	8859.13955		8.240321747	21.03735372	68.86705788	0.001838264	55585.1621		-36.54433446	-27.68265369	5.304645134	0.000194168	114252.211
37.11523905	-51.75403642	31.21477358	9663.664577		-63.980409	68.5473989	-12.60330275	0.000801093	40141.5795		46.40963391	-15.54489126	56.9251145	0.001838551	66392.8326		72.02455508	38.48627236	-27.7915607	0.000194644	107330.997
20.17717613	24.20761255	-80.64745986	9685.490437		29.29907415	-0.363597038	98.63180189	0.000806563	16505.5504		56.70393047	-21.00843975	148.4328698	0.001838919	51838.1707		-14.01334827	10.19561093	21.22741618	0.000194895	121074.056
-137.8056624	-266.5613704	199.1971472	9689.339322		92.34327417	0.311489457	-95.64988998	0.000807668	23662.3102		2.833155849	-77.21280343	-37.64701336	0.001843318	45910.6137		-38.86206145	38.40285035	86.64022688	0.000195415	95319.9314
-12.02692097	-240.100206	-32.66116639	9697.032689		81.86162174	50.20789315	22.52688978	0.000808237	31474.9832		-26.14955741	26.64046288	66.07527233	0.001844487	63820.021		-91.886528	105.1022255	36.5167428	0.000195956	19381.5217
-187.537994	-184.1575176	-154.2742949	9706.34892		42.74719943	34.55304101	-24.78816175	0.000808489	57765.3857		-0.04308745	36.20222593	-68.00015541	0.001847971	43666.3344		82.33333926	20.01786282	97.79258183	0.000196066	51457.6839
104.7418219	-42.97713422	-86.15666394	9716.479777		10.9512234	30.88598714	-93.25075181	0.000809828	46834.5719		-63.84099088	53.10601518	-24.05216074	0.001849714	26648.8431		-31.12286649	-13.72653297	35.57140187	0.000196684	85362.1337
-111.919875	299.9692905	33.80645038	9718.975549		47.28088332	-30.84519516	-23.54316452	0.000813413	57332.3055		0.378041221	-13.95054377	-42.40760696	0.001851259	79135.9701		-42.09241931	-34.81217292	-14.34022225	0.000196689	83826.7516
-26.50014017	-239.1644084	-131.5745818	9750.759549		-30.31696635	-0.389310875	10.6932135	0.000817744	114043.92		-4.441757582	-14.68293757	25.7477025	0.001851741	59141.2826		-47.03173017	-0.563686312	10.71255723	0.000197941	91347.8673
177.8262533	-82.15412327	-285.8237233	9759.906325		108.7277736	-1.646813241	77.38116597	0.000819104	19514.4616		5.802577387	8.480119011	89.28578878	0.001852112	32025.3971		31.09113649	20.37223103	22.73911947	0.000198049	45716.4717
85.64605031	52.31092229	-109.4725767	9763.521121		-10.86404986	-59.69770782	75.7983148	0.000819749	26116.3407		-5.046214715	28.39159797	-18.92257929	0.001853445	46470.5978		-12.4292299	37.2098564	52.26667972	0.000198742	67275.2024
-77.57137969	-156.0051498	36.55037267	9805.197489		-59.43191253	-47.20209605	131.7907422	0.000820664	21093.8318		-13.91230127	19.01794007	50.90657279	0.001853722	94181.5818		108.2617764	96.13631668	21.23205313	0.000199014	19082.7253
89.97244877	4.199762419	72.50574353	9805.679718		43.70346137	-37.01141633	-73.30336881	0.000822148	49252.4706		87.8097202	-61.62244308	-101.3526957	0.001855359	41980.4044		-41.9316568	-32.47199727	1.496973252	0.000199269	17545.4971
-181.4589585	139.6800994	94.10143984	9813.555925		-61.66818776	6.727997397	29.96394023	0.000822708	84611.7653		-63.32276806	14.44004779	61.94976026	0.00185714	37528.905		-6.949896584	-32.35353792	-151.1368456	0.000199308	19745.9604
5.939452528	-18.00300937	324.2738858	9828.4065		-58.27731257	13.79410592	81.49407408	0.000828512	50706.1712		38.14354191	10.47159452	-88.46913782	0.001864515	26829.981		-12.8622806	48.13906187	86.20836623	0.000199447	18890.6617
-73.16455055	-20.03068772	-207.7182984	9829.852871		2.818875751	58.62261124	12.80386794	0.000831198	20965.7813		8.612938544	-3.27246431	6.122640154	0.001864956	133745.797		-22.50747813	-34.08833915	21.95846664	0.000200314	89575.128
-182.0692104	74.80221819	-179.666485	9879.8726		41.69771327	-80.58308615	-2.253106195	0.000832151	33784.0214		-56.90828971	-14.39343619	-4.699362717	0.001866563	53822.7806		-30.31696635	-0.389310875	10.6932135	0.000200517	114043.92
205.4399262	117.2523051	-80.68263349	9899.588493		-118.084731	-58.20635641	103.3229604	0.000833292	19188.2066		73.94397748	68.72328909	17.63700516	0.001866792	27188.2279		-56.07047442	-14.20460048	-271.6161992	0.000200866	15503.6132
-34.94214596	240.8071609	83.24246646	9912.158692		-0.563420548	62.56035033	-148.5954457	0.000834665	32385.4708		-11.5342031	14.47415933	-89.22523631	0.001871602	62849.2815		39.60790608	5.118571319	-51.17353275	0.000201105	86883.7624
176.1554646	119.9378881	8.598660039	9971.746241		27.97165231	66.20332	88.41153734	0.000836118	40849.4114		76.78690162	-3.777658437	-24.35357398	0.0018728	36839.6085		0.278124101	52.38443032	-69.58794327	0.00020216	15404.0934
-201.2810739	-72.37885098	71.03229092	9977.326452		15.3685726	-52.62820883	-77.17056294	0.000836669	44673.9179		-63.980409	68.5473989	-12.60330275	0.001873534	40141.5795		-5.162701699	-17.58412933	-64.8032418	0.000202505	54406.2354
-45.9895839	-201.2604102	-135.1116324	10024.32806		50.00487426	-87.37600467	-62.70973746	0.000839384	32348.2249		78.38570519	-2.763443993	-10.75765103	0.001874454	88653.7072		8.491770674	-11.22346073	49.09489142	0.000203146	59762.6209
-58.11291032	1.999601195	37.90708734	10031.3403		12.45407525	-53.01945279	-86.02438432	0.000842628	59342.9181		-10.47572329	34.64844	-98.71570764	0.001878071	69084.1254		-27.29763412	-15.28427523	-13.81379251	0.000204667	45282.8634
-81.11412956	-109.2694381	35.80471937	10032.08325		-57.2124355	-40.89778101	36.66108385	0.000843593	20138.9892		-4.105936373	21.32313326	2.488513028	0.001880351	88101.407		45.3438894	-6.052606954	-43.4453142	0.000204866	181035.816
101.2609861	-24.21143143	-30.78972972	10036.11132		-95.3088068	11.68716441	108.8322613	0.000844385	24706.5128		22.70373899	65.59260926	0.401219704	0.001880517	152932.271		-10.00912511	126.7163476	96.98585231	0.000205104	23713.4722
96.95537264	-98.76918202	-22.54541314	10047.15005		46.40963391	-15.54489126	56.9251145	0.000844428	66392.8326		34.1957384	96.35732659	-51.59657437	0.001881328	36826.854		26.69436294	21.97018882	-38.85002489	0.000206353	122975.088
70.12020535	-46.15208012	-70.40475118	10075.93119		-49.56555876	67.04570749	56.22681626	0.000847087	7087.10956		57.60876754	13.06303906	94.48870395	0.001881505	38273.9532		-39.65296998	44.27333135	-33.41148432	0.000207411	67614.9519
92.14743326	1.023176828	-90.83859295	10110.9464		-88.54761584	66.46706276	52.6446854	0.000850016	22052.0978		3.729237079	7.137384237	-29.29548145	0.001882066	38735.6962		-92.22007532	22.8319293	68.92725953	0.00020771	51058.8683
-24.58653752	-168.1318502	298.1746029	10124.34999		25.69465653	-52.36817432	-43.85055878	0.00085071	84977.5869		-17.33721395	81.71229185	201.0417736	0.001882747	21245.5398		34.33192478	26.53817981	-5.108228204	0.00020781	77354.5935
-188.8822865	-74.6871505	-111.3771582	10139.74735		33.56227577	40.87319336	27.91677038	0.000853887	42099.7666		-85.93878279	16.88468658	14.6006713	0.001883966	91683.6331		-52.53579043	-50.5267514	10.51012456	0.000208037	14969.205
-47.07197801	-21.67304439	301.6236504	10141.09147		-13.91358217	-13.62198226	-84.09233695	0.000855523	22321.0799		-20.4010649	17.78102166	39.33391229	0.001883989	64325.3664		-31.82171735	-63.22407824	76.58546224	0.000208283	67331.9819
166.6568945	115.7205086	99.06335615	10158.79631		92.90891971	-14.03897676	113.3883449	0.000860241	24160.6552		-15.10108184	20.88996961	36.3202791	0.001884894	135645.207		-29.16178602	55.22958501	-2.352709546	0.000208811	53184.3534
15.76268098	35.27804098	266.8246553	10175.2597		-67.97211939	44.75130204	53.61230618	0.000863732	34218.389		-96.72757739	8.534208883	111.0798024	0.001885608	13192.8853		3.142769613	20.49314063	33.59892518	0.000208921	46610.3716
70.48337107	27.50160417	261.1088449	10206.78161		35.85059332	29.79499055	1.69311834	0.000864576	46326.3083		4.998656737	1.56490771	-6.057090138	0.001885802	66055.4627		-20.52348671	-3.514750338	16.87716577	0.000209175	157696.241
25.51968445	133.1968135	-42.91631777	10223.61911		37.86181716	48.65776441	-8.225717491	0.000866421	66827.3953		53.88238149	-69.60084434	64.74883623	0.001888697	33252.7059		39.86337379	46.28776419	44.48498613	0.000209263	63892.07
52.58026193	125.0544927	-123.0186374	10241.98456		-16.19046705	-19.43314593	2.075951306	0.000870635	154985.05		3.958777237	108.318056	67.72793604	0.001889373	25474.4732		-21.32620194	21.05525125	26.87597433	0.000210601	73227.3174
-97.81533739	-45.60834237	-92.05290341	10258.53908		29.8318646	21.86734772	26.88159616	0.000870757	210534.782		8.371048547	-50.29051374	60.35982429	0.001890263	32287.193		-10.51430476	-6.880640939	41.93259126	0.000210681	202877.979
-161.7615487	29.66582557	67.5888633	10259.32703		32.74438747	53.41443897	-13.37389448	0.000875022	49217.8365		82.45482782	-52.49085708	25.76786625	0.001893035	43404.9371		25.69500226	7.533896603	69.48423036	0.000211235	81289.406
-11.18304931	-186.4366808	-37.13837627	10265.77765		-119.1734125	-22.95488889	4.819643029	0.000877909	28886.2045		46.39032264	3.275075688	40.31511288	0.00189502	94027.7738		-122.0724478	-29.28699489	64.80448623	0.000211611	27285.2302
-14.49121447	-8.927521203	-19.84030882	10271.76181		40.01903903	4.379944989	-37.32533538	0.000878544	71856.8468		-74.88437668	36.30458686	-49.14887814	0.001900139	52476.3662		41.84489769	-124.8373334	-42.02326413	0.000213928	30396.3012
5.946737461	59.66792446	-45.39909565	10273.5814		41.05180006	94.79188021	75.26625746	0.00088223	46381.2681		54.45255904	-66.44516628	92.50834874	0.001900162	55032.4389		21.45838988	-37.72953283	2.373818142	0.00021404	59131.041
59.29883182	78.61212396	7.767329664	10283.17407		7.529944756	23.9448956	93.42129147	0.000886228	35760.9565		-30.31696635	-0.389310875	10.6932135	0.001902402	114043.92		23.00670011	-22.81439417	60.50042948	0.000214395	33660.1801
-6.150904115	9.893144251	-120.4279107	10295.64979		-11.39108851	96.73338798	76.96644971	0.000888345	26698.4281		59.42503091	36.75728236	96.32748496	0.00190309	158250.932		29.8318646	21.86734772	26.88159616	0.000216008	210534.782
134.6654276	95.53688376	-161.7253535	10304.91521		18.54339258	20.88756947	-24.97239138	0.000890022	59416.4041		40.01903903	4.379944989	-37.32533538	0.001904954	71856.8468		-6.570980201	-114.3736245	7.462824902	0.000216342	44605.5707
-100.1963614	-107.3938389	-204.3894157	10306.45406		5.591061475	-55.66256043	-8.015314105	0.000894114	61679.3913		-91.82684148	60.4555409	101.2750795	0.001906647	28789.6933		48.81320411	-67.01379934	35.78728311	0.000216394	47753.7165
67.80210862	-55.49728124	-96.86336789	10325.93827		18.41787548	-209.4598943	-141.4750026	0.000902882	15537.4654		-23.6548764	17.82218295	-56.0672806	0.001913414	44714.2954		93.87755923	53.15593184	-50.2730906	0.000216603	67690.9086
158.4313533	-141.2333404	88.49258546	10343.14871		-64.40619163	-13.52889596	123.7135977	0.000902906	16860.3076		-29.12259921	39.75649305	21.85363235	0.001913583	51394.909		-48.80246348	-62.4922259	100.7988488	0.000217103	77194.9045
155.1346083	-64.69670708	302.3096429	10348.57485		-92.22007532	22.8319293	68.92725953	0.000903576	51058.8683		-3.664505722	0.221946661	-55.5094342	0.001913675	88138.5746		110.6272516	18.44720185	69.63512272	0.00021814	73828.6025
110.3277374	110.1312517	-157.6521575	10356.57406		28.59515905	5.798943513	-72.11924411	0.000907373	31248.1287		53.13492688	31.16288376	-4.637792729	0.001917138	29571.1819		5.404901456	-0.409387462	42.78362494	0.00021837	183000.934
-12.73446606	-125.7380899	-64.76989733	10374.09785		28.64350312	-33.54676415	53.49770474	0.000907452	14693.4195		80.64708541	-28.3793713	-31.99259782	0.001918526	40719.8289		10.8374418	22.13234314	-27.08400421	0.000218435	39298.0825
122.4071045	33.10554482	-13.84125828	10420.05437		34.1957384	96.35732659	-51.59657437	0.000907853	36826.854		67.65124987	-40.95980937	16.84307877	0.001919209	84543.628		23.61079598	-88.76478692	93.06855598	0.000218533	34771.4637
26.73895005	-203.8115733	126.6836096	10429.29003		25.75002941	-39.25304551	-31.54322156	0.000908334	45270.0248		-72.57453191	60.68720661	-157.7222776	0.001919685	47451.9661		-32.48349221	-56.18195078	-134.3230025	0.0002191	67266.3521
106.0343276	-154.0444066	38.18109632	10431.81949		120.9336189	84.6993084	110.7507217	0.000910353	13954.5123		-58.43587494	-2.429274559	5.679217806	0.001921213	41473.9978		-4.048916443	-28.07438785	87.98983347	0.000219132	37796.8516
-91.30374675	-174.6971073	-87.58919966	10441.83092		-17.96796051	10.84297799	-53.14325722	0.000910721	39841.9628		-10.09461698	20.61486729	-84.04440729	0.001922796	76587.4687		-3.255083839	-55.89718694	36.3799865	0.000219257	19465.5159
85.4562599	-36.71147293	-272.0800753	10459.00332		-48.80246348	-62.4922259	100.7988488	0.00091527	77194.9045		2.245061368	43.08147073	-103.9240605	0.001923299	56795.5544		-20.83533605	58.82313019	-63.22753142	0.000219844	25633.8049
-7.495243897	-260.6874465	79.2426011	10461.76598		11.77211301	-44.84911939	-24.9293471	0.000917908	126118.116		75.10259241	-82.97793866	70.64293296	0.00192338	42799.9448		-51.29919733	-64.79689917	-126.8808982	0.000219988	25217.6418
42.5257325	142.9109269	67.61282314	10468.81682		-7.247390141	-62.06454262	33.43578037	0.000921597	54527.7495		13.21492449	48.22940801	-35.65849708	0.001923674	36503.9189		-110.1231312	14.58725783	-9.685741694	0.000220442	45145.2639
-90.08082907	-1.505361118	83.72611411	10475.31489		-13.10188233	-11.18999306	-103.1695493	0.0009223	35467.2281		68.04512306	-27.31997937	56.08092134	0.001924842	30385.9851		-78.34701771	-45.83177096	68.60756979	0.00022073	65403.803
-57.89912159	-103.0162313	205.1419234	10479.87078		-78.64191745	-43.62298568	-63.04929321	0.000925213	16336.136		35.51835892	-31.01937319	-115.6639182	0.001926296	101275.43		-44.5554761	-8.054852165	36.52609619	0.000220861	61161.6696
238.4966404	428.6511728	26.91904188	10481.69562		13.09091684	-76.6632154	-32.73983444	0.000926517	32058.3205		43.70346137	-37.01141633	-73.30336881	0.001926344	49252.4706		44.94840404	-15.08277893	-88.04623432	0.000221014	29558.1649
116.2655278	89.89147679	374.223693	10485.96571		57.52860585	-6.505083487	0.779449862	0.000927741	75432.8772		-86.36540331	-1.117011398	88.08490563	0.001928226	59543.5448		-15.53010955	-54.16964478	-75.6104669	0.000221575	31605.3353
-31.75516546	30.89666543	-20.09762382	10502.7069		-30.92203745	-32.55543978	55.96564551	0.000929883	47391.6987		146.4509371	-38.81069996	-27.19929598	0.001930086	39100.3447		-20.66520771	62.02200118	34.69087573	0.000221666	21941.8125
100.017768	30.59935657	123.3264794	10566.37912		64.01258587	7.634981622	0.909365604	0.000931046	78134.9003		-35.47504738	-32.83525578	41.59009393	0.001934949	42982.2933		35.55413824	-49.19333041	156.5622677	0.000221824	17120.9169
55.9550497	-111.7440083	-109.7077149	10579.67438		-39.69157286	-22.21114801	21.10533484	0.00093336	94425.6012		12.45407525	-53.01945279	-86.02438432	0.001936842	59342.9181		38.30635152	3.418296876	9.627157814	0.000221936	85511.2233
-90.84061287	-131.7916384	195.1804522	10596.43434		0.5497781	35.03724685	-4.043785303	0.000933725	84831.4411		-54.62779222	32.68901231	135.538616	0.001939227	38927.7824		-50.00212341	29.83924614	16.54320439	0.000222278	37262.2555
52.80677291	179.0774204	9.666940077	10610.46434		-19.68570976	-21.56463521	-5.690951339	0.000934095	47230.2743		174.062767	111.1855938	51.83516078	0.001939248	14383.4772		11.77211301	-44.84911939	-24.9293471	0.000222899	126118.116
25.15981151	-6.361184767	86.95989634	10617.18581		-39.33439933	-62.31964534	35.43166374	0.000936127	75006.3687		-15.43477155	56.81016849	183.9681027	0.001941601	31982.5029		7.758312985	-17.524715	-39.66763402	0.000222985	52869.6513
-116.0769469	-90.68811916	-147.5913588	10636.6371		26.32037038	185.6364884	-88.66209879	0.000938099	13223.4255		70.48337107	27.50160417	261.1088449	0.00194278	10206.7816		-38.23734803	-114.3257923	135.2147786	0.000223603	29832.4941
-67.94340381	20.99867277	87.02855803	10686.54052		-36.75983475	18.41856192	-54.0621434	0.000944388	19861.2192		43.35663132	-3.607854382	0.182644708	0.001943315	41475.6821		19.96978182	-0.415965768	48.94995746	0.000223655	86340.233
-182.9085729	-77.07948087	6.141839485	10701.86155		-9.97931318	-32.17171745	-80.34360743	0.000945854	30456.4952		-93.88768576	-18.117529	96.07307629	0.001944102	24887.6997		46.74069592	-46.65068864	13.690804	0.000223719	93383.1319
104.9579797	144.6725362	-91.41001922	10737.59252		-23.88247439	53.79360237	-75.31410452	0.000946894	29695.9936		-0.162920576	-48.82865857	-7.613116123	0.001944131	97071.8234		-93.60722093	7.493155723	-10.91941346	0.000223952	32224.6882
-23.22611519	-64.50420826	-72.21623082	10748.93242		-24.23306437	-42.63826918	-74.19861868	0.000952737	28830.7848		-7.673094598	54.31280631	-6.611728437	0.001944608	71624.5138		39.72731236	-22.90195018	-72.64431108	0.000225335	71472.5081
-167.1537255	9.616707373	-61.4364908	10756.38312		39.72731236	-22.90195018	-72.64431108	0.000954638	71472.5081		66.1093262	50.50080794	-50.15603875	0.001945118	67527.5147		-8.390334993	-82.02309459	32.14073068	0.000225402	35050.3226
-30.38971896	-147.7966747	-8.54616314	10776.58249		-41.56275473	-10.15124947	-159.5942136	0.000956835	14635.8056		33.09082013	-81.58917209	105.3133177	0.001946262	17639.5485		-28.12514107	-41.84478251	38.84099652	0.000225462	65234.2776
-104.4713574	123.6325071	191.6026763	10784.50012		-14.91603128	16.78746276	-30.34147043	0.000959187	34895.5866		18.54827168	-57.99551629	-61.34739395	0.001946996	42403.3949		-54.80559332	-7.201293929	-24.55300735	0.000225588	18529.597
97.35791069	-34.93777129	-203.5745948	10808.39883		-18.41495992	-7.982844613	28.6556185	0.000959979	70443.5849		-89.07418207	-32.14834755	-135.6671119	0.001947755	49832.3282		71.35004931	18.93534038	50.6446829	0.000226346	60757.7899
-10.71380188	-57.48606254	195.1056752	10832.32686		66.71769814	-13.40532312	-56.99678395	0.000963359	41170.2748		5.172636854	-39.57740285	129.5304234	0.001950414	20991.1736		44.5219421	-10.08563452	-33.46179029	0.00022655	16630.5084
168.0014778	-77.29855887	38.98891171	10863.01162		-8.652268507	30.90725646	-6.332576142	0.000964695	63986.7825		31.50495517	-44.02807932	81.05690311	0.00195161	31667.6859		32.25200474	32.02076108	138.283381	0.000226805	15415.0216
-8.335142807	68.98057198	-81.0541548	10867.08649		46.85888258	55.98825103	111.735349	0.000964705	27500.998		9.131145862	15.57676336	-18.45075837	0.001953715	89791.0603		-2.808068933	-43.29269419	-7.324773798	0.000226855	93777.8176
-132.8563162	-42.64263382	-214.6697543	10873.90097		-10.38166374	-20.57799747	41.36453246	0.000965216	17821.4549		-12.85907566	23.08811548	-101.3334309	0.00195388	83211.6155		-9.736515505	-31.85506984	38.7428051	0.000227015	31656.2203
-82.50714962	-26.12746448	-72.66343145	10887.49914		-87.99699722	-62.98828311	68.53429035	0.000966231	11917.1906		38.68853472	44.01205207	56.16828967	0.001955957	68808.8617		7.177038141	-26.26692907	-51.69223085	0.000227358	91557.4996
174.1256874	-68.62544891	94.03081575	10893.84547		75.73552492	59.1962297	1.021508841	0.000966618	167071.633		27.5051577	14.16669648	0.647891288	0.00195637	227106.498		13.51138757	71.37569052	-55.90490786	0.000227809	99773.0029
32.99446075	136.8239495	66.25912907	10898.46391		22.20256305	-0.637396739	89.5949637	0.000969387	43863.1077		96.87317001	36.03122645	-7.491690662	0.001957215	23090.8421		-74.79551237	82.63522632	134.9303666	0.000228041	13656.123
358.9879659	235.6358023	-27.35027779	10911.77231		-24.1090553	-76.00980345	58.1489322	0.00097403	70896.688		-1.928262222	5.988592014	-29.78205166	0.001960389	51070.1687		51.84449325	143.3481368	-114.1538723	0.000228293	41198.5673
102.0727987	-16.89745051	101.3956264	10920.78441		-25.6614767	5.785630376	-10.13641605	0.000974468	42184.6082		67.0470814	-9.768794557	79.8379839	0.001960943	14247.7863		29.92186808	-4.413656922	142.1485935	0.000228318	23226.2995
-101.2015228	12.63761443	-33.75988278	10923.23473		-3.813524268	-8.771263831	25.69973167	0.000977966	185529.417		10.42580135	-20.70508842	71.01025032	0.001961452	74719.3656		24.43645175	-61.03596727	52.77447963	0.000229273	45455.159
-39.75175202	127.3223325	170.9898404	10956.5918		-11.19524774	24.13408386	32.25389659	0.000979558	23523.6481		9.474749917	-54.46442008	205.120976	0.00196275	22241.4067		-36.40289437	22.68344694	1.022561093	0.000229661	68814.1391
-20.08013985	307.9254344	162.5693701	10987.3201		29.30459901	8.198704347	-96.25909198	0.000979777	42537.3322		-18.84646349	-37.11598639	38.05959203	0.001968222	42618.5919		-54.75031594	-7.398526241	79.58472566	0.00022991	34035.2293
-1.799492917	26.03156463	-73.60932785	10993.46436		14.24946261	112.4071185	181.9343943	0.000983762	25503.4389		-67.95284191	39.65755633	90.38935825	0.001968837	22803.6451		-228.0283958	-18.47195626	-120.6461376	0.000230058	12225.8809
-42.26644788	-47.4641407	-18.58383422	10995.78408		135.2558084	35.59307241	96.97619889	0.000986159	21740.6157		9.062751026	-12.54177713	-74.67282407	0.001969195	52791.7183		-96.72757739	8.534208883	111.0798024	0.000230332	13192.8853
16.50921467	-97.77269149	-23.99177995	11031.37776		-8.796969129	56.26743835	80.05790849	0.000989138	29777.7524		100.9593835	17.47843812	-79.9104984	0.001970605	33443.6722		-51.95053422	11.28989924	12.89132808	0.000230369	66944.1656
-143.0786852	109.945336	-231.9038409	11051.5598		56.67772841	55.16848874	-84.18546854	0.000994656	53815.5969		134.6654276	95.53688376	-161.7253535	0.001971338	10304.9152		-1.030368826	-78.37666872	132.8038537	0.000230797	45950.4897
-136.3945441	-15.75996882	-174.4477022	11055.5945		10.05733104	96.84300757	-46.64071532	0.000996159	27137.7789		25.45669279	22.126028	-1.58808288	0.001971499	45343.0112		-87.17922903	-22.82432727	-3.90050171	0.000231142	72637.4629
4.872810605	123.2831972	301.5376966	11073.84495		25.4251571	40.35188659	-38.80064852	0.000999743	84992.5376		3.384752412	-11.17924473	38.03698358	0.001971517	35618.6244		39.12324949	137.2632923	111.3946203	0.000231328	16286.8799
120.2719303	121.8095402	157.7058055	11110.62926		98.41616329	4.958183246	-34.01080494	0.001000396	36475.2808		-9.292321557	52.07288345	14.76937118	0.001972475	28825.2531		0.745948179	11.64946377	-22.98494044	0.000231616	48739.9189
26.1957167	6.643554319	-75.80320199	11128.95676		-18.22840509	77.66868069	152.1734738	0.00100309	20611.6207		-108.3451162	18.67495635	53.90911536	0.001973693	40905.4055		-22.66042676	-84.38854176	-67.1638017	0.000232117	29791.2493
-27.7867216	-48.92116442	-242.2263167	11138.34418		-30.12457591	38.133414	50.56806317	0.001007799	35621.3587		21.34720639	-7.732076738	20.71185746	0.001975623	52872.2766		18.13339482	71.91388677	11.40126087	0.000232135	41570.2252
-88.31943787	-119.602026	76.11617	11154.02463		28.54714673	16.07739109	-51.86394071	0.001008483	53714.403		-14.91603128	16.78746276	-30.34147043	0.001976737	34895.5866		11.5727136	-2.421937912	6.7023189	0.000232351	83108.8124
-25.82414638	187.4649218	-75.78957268	11171.40858		-12.85907566	23.08811548	-101.3334309	0.001009285	83211.6155		15.55423139	14.29357175	-43.61606079	0.001978328	93525.9766		-78.49504605	17.97488561	44.11739248	0.000232402	48705.9523
-70.54613887	-127.2649992	-47.10566988	11173.60021		374.1097124	9.964516824	104.8044657	0.001011473	5785.49801		-131.8848967	-17.22288453	44.9907261	0.001978446	34898.8621		-33.47108805	-36.31309232	-19.84995411	0.000232432	77792.4113
49.22732018	94.42292068	-12.14802817	11177.12625		23.34199002	-17.20889482	-33.47968367	0.001012876	59603.3253		-29.16178602	55.22958501	-2.352709546	0.001980033	53184.3534		165.9577215	-69.70145899	-80.8712746	0.000232896	23818.5779
24.88037203	-103.6745589	118.6341757	11195.29909		-70.58746573	-26.9198965	-1.219016907	0.001014554	104217.784		10.29901879	-20.39518411	-48.04124344	0.001981831	96053.4855		38.68853472	44.01205207	56.16828967	0.000234058	68808.8617
124.9270662	-112.8096303	-77.62524078	11223.71309		-15.43477155	56.81016849	183.9681027	0.001017018	31982.5029		-26.44244867	-21.26704182	1.307810857	0.001982635	48735.6023		-124.1883541	-152.9485925	-32.96253752	0.000234384	16791.523
-42.75860633	-64.78001238	100.271027	11242.51957		-25.15069647	-49.90259119	1.33022908	0.001018017	19817.7592		22.57539865	-10.77588404	-49.27042043	0.001983131	109642.51		6.277039481	-18.39306124	-143.1058358	0.000234918	31305.6438
-41.97621708	26.72545986	192.1150297	11247.62435		-86.46572571	-57.36223893	26.05560023	0.001021071	44717.9116		-7.247390141	-62.06454262	33.43578037	0.001985957	54527.7495		201.3830437	91.96876542	-97.61326519	0.000235048	11964.9232
-81.81076003	-17.6201082	-30.21835155	11252.43307		16.0688435	-19.35979855	36.28551798	0.001027008	74140.9784		19.67250336	7.155526764	46.48868863	0.001986836	76515.3452		52.70014248	-65.82132567	-109.6053305	0.000236235	32165.6973
-33.10713309	13.04758449	6.779637376	11288.1808		-26.44244867	-21.26704182	1.307810857	0.001028931	48735.6023		-27.99954528	48.55793091	111.9469659	0.00198745	35646.545		-44.04506104	26.36786604	46.20426244	0.000236682	48406.3991
17.27516347	2.390543947	74.49622262	11290.51868		49.32352003	-2.022098588	-37.50067564	0.001029542	53156.3297		23.34066628	10.8940111	14.77797787	0.00199023	50201.1855		76.69374174	-23.68127724	53.04591003	0.000236823	28166.1157
-113.3968538	26.72254286	-58.59101408	11297.61667		11.79406703	1.675617063	35.16712812	0.001029834	44005.075		-73.10055327	-23.0659674	4.489934131	0.001990258	77608.527		12.35690307	43.24258727	-29.24705188	0.000237543	67672.5005
-17.4229063	174.6597477	-13.10745668	11298.75518		-56.90828971	-14.39343619	-4.699362717	0.001032276	53822.7806		45.43966964	41.59249135	9.573549418	0.001991023	31252.7493		-10.95816942	-142.2497835	92.71797908	0.00023762	23346.2466
68.43935794	-30.56079786	166.1260179	11306.8965		44.29687071	45.03917788	40.10606303	0.001039663	46651.4022		9.529142527	-53.21980091	51.86866471	0.001991131	34879.7128		-20.4010649	17.78102166	39.33391229	0.000238573	64325.3664
-174.7580338	108.7192976	137.5728916	11308.66116		-83.49246808	46.88331731	190.40284	0.001041182	11627.558		-20.96153196	-39.05668132	1.551737388	0.001992347	40106.6625		-29.78943351	-2.675792618	-76.98319111	0.000238688	45134.7976
95.87307409	21.28563133	276.4108009	11342.20544		5.841590995	36.66481376	52.25164441	0.001044719	27014.0315		-2.497262757	2.269100505	9.256339463	0.001992878	129967.348		-2.475535	-36.78928475	-102.4407561	0.000238758	21507.9355
-29.06734162	-202.8456891	7.582907069	11362.19303		-41.4013381	-4.614856913	-27.719767	0.00105055	105036.279		-23.6203494	-68.56219011	86.6121255	0.00199523	36939.176		-148.2284143	-56.43155832	56.08278374	0.000238981	15892.482
97.81359395	94.38979918	34.05703446	11389.45984		18.80246262	0.2889296	-69.71110782	0.001052767	53703.6006		-34.38761424	68.784331	95.4888371	0.00199574	30412.7046		17.08679037	-13.28750004	-76.37130338	0.00023963	33543.3525
-19.86167501	4.101795422	-90.79579817	11393.5458		24.67435811	38.87097146	16.59044522	0.001055306	118644.243		60.02166827	-25.47688697	-13.41332946	0.00199643	61665.7372		6.14504042	107.7780136	-73.22984103	0.000240374	30594.9452
-84.21335062	136.667853	-184.3947953	11401.92982		7.646641153	51.74675845	18.82332074	0.001056134	46547.9989		7.792898357	4.227569008	-19.33415831	0.001996636	66104.1866		-26.09592507	-71.71391203	46.89301136	0.000241115	24829.7301
-127.3392758	-76.62416075	-28.43480054	11402.74397		24.37975022	41.98409238	-11.58961586	0.001056544	36055.0864		-68.6875307	10.90746011	-31.56676464	0.001997296	33935.4147		-71.42441099	-23.92318624	107.2106617	0.000241298	74361.6288
16.04592667	-168.1554904	37.83306494	11417.50432		76.35013399	-31.45241591	40.33269679	0.001057338	45218.7288		42.65196648	29.73612858	-38.81857553	0.001998486	33762.3803		-73.10055327	-23.0659674	4.489934131	0.000241796	77608.527
26.41151542	-41.22634169	-141.2781089	11461.18726		37.02332135	12.54875781	-88.17960503	0.001058624	78857.8508		20.01711171	41.52064458	100.3878986	0.001998667	33518.9157		54.08899093	105.4770865	-5.348528797	0.000241831	17284.447
-137.9009209	-14.59286467	18.0168518	11503.09793		-49.83504974	-38.76889382	68.23791205	0.001060071	118886.175		-32.65835229	6.06745842	25.37367282	0.001999743	36581.0128		65.76214108	-40.92231272	57.32287625	0.000241872	117345.187
-102.3952694	-69.11905448	97.17415782	11520.27978		25.82744235	34.27521986	23.15450351	0.001061946	22046.7384		-11.51742787	-40.71347075	-57.45128432	0.002000726	95756.8304		-26.99885662	-41.28137641	-88.51620659	0.000242251	46725.134
80.71656444	-65.44773613	175.0073767	11549.83236		59.76651079	32.17792377	103.625858	0.001065239	57674.3083		-36.40289437	22.68344694	1.022561093	0.00200129	68814.1391		5.683973472	43.49000481	-8.88684923	0.000242546	170585.228
22.91204273	126.5259232	-98.45921317	11589.24717		-63.15379282	112.4871664	-92.77023657	0.001066346	21478.1466		-10.45649279	34.82102927	-45.54093195	0.00200133	65199.2189		-32.29170721	1.089298908	76.46107397	0.000243399	29649.5011
-83.49246808	46.88331731	190.40284	11627.55796		-38.47520468	-74.27989638	38.59676974	0.001072387	54912.6587		-0.821333368	-26.31632304	45.02739201	0.002001698	14692.4206		-59.62754292	22.57844812	-193.2314115	0.00024342	37950.0355
-56.78105663	67.93064072	-300.445493	11638.43469		-2.688110851	-32.23081766	28.88071495	0.001073309	168607.632		-51.83905519	-44.12954083	24.34289607	0.002002201	33571.1033		-101.2069424	27.95452935	17.2052436	0.000243721	30175.6894
13.10065697	-154.097767	-105.9942228	11658.58072		72.3124508	121.5904522	47.3521719	0.001073657	34348.5841		61.11856586	15.88294439	-48.60431971	0.002003752	185361.589		8.971765938	-66.90996364	-79.54788131	0.00024376	22757.9921
40.43264123	-8.089925573	-39.1256481	11658.75346		69.31175857	27.96383629	84.50320493	0.00107379	27226.673		29.18043344	24.90638426	47.21467282	0.002004903	145192.941		28.75724548	2.001947655	-83.15776093	0.000244043	99306.271
52.66818955	-94.47938575	-152.1759405	11683.13665		-112.9579303	-30.06765717	37.9354774	0.001074293	99494.1352		24.43645175	-61.03596727	52.77447963	0.002005362	45455.159		79.24309503	14.04674532	64.98103041	0.000244294	39860.5368
-83.91747318	201.9782797	-140.252422	11687.98804		-14.64217213	53.84448352	19.60430067	0.001074461	45106.9479		-24.1090553	-76.00980345	58.1489322	0.002005883	70896.688		-29.15687684	-30.14475033	28.22469905	0.000244423	71487.3009
-114.0714818	-130.3868861	92.82047582	11693.3329		-11.7093845	-84.38293804	-46.08850268	0.001074489	40247.5095		-21.32620194	21.05525125	26.87597433	0.002006057	73227.3174		-16.30817753	-34.34480613	31.7422841	0.000244532	41259.8408
79.63869722	-1.842584124	111.9047175	11707.05939		73.81500905	214.4548813	277.8005079	0.001076805	9065.9052		56.67772841	55.16848874	-84.18546854	0.002006244	53815.5969		11.66578484	32.01105813	8.55344865	0.000244973	63514.4994
-103.3553112	-66.43270326	13.99624666	11714.13532		-132.7742732	78.67784243	-97.5435062	0.00107976	26232.1792		-55.96631049	-32.8180014	-29.44416425	0.002007716	33467.874		-25.26093889	-49.91523164	-47.55308887	0.000245001	40619.0177
-72.26498522	7.625465075	-20.01346015	11716.32862		-55.96631049	-32.8180014	-29.44416425	0.00108333	33467.874		-26.00016614	-45.22708936	96.84823927	0.002009027	40044.9722		0.342094034	-111.6420376	-99.72368186	0.000245146	13264.6732
60.88303041	13.57342942	-23.58355519	11719.98009		30.87739487	-84.83854671	-206.4371182	0.001085758	27636.7899		67.25360317	-46.59461228	77.38852014	0.002009272	27104.0006		-18.80861417	-2.047204079	39.31918074	0.000245307	123882.339
-218.1008899	-40.71328155	226.8874603	11722.69503		-300.478225	-25.29769746	61.10138608	0.001089206	13039.7629		40.1818249	7.667879757	39.72472224	0.002009543	83563.7075		96.2337551	70.87680559	72.40941172	0.000245716	26586.1994
-43.04350185	-88.99771039	125.0043315	11724.00503		60.25184298	-100.8221039	-18.23191858	0.001092436	22310.5485		1.316286353	52.03711655	-46.39110088	0.002009997	50348.4028		-29.53167931	22.04686683	-118.5694418	0.000245873	26447.4589
-5.444377024	79.09382191	117.5841648	11724.13377		85.30346203	-18.16554105	-13.56203254	0.001092582	35169.4323		90.39989944	-53.00272959	0.274481985	0.002011246	24287.144		-61.66818776	6.727997397	29.96394023	0.000246025	84611.7653
120.2340796	9.011810404	-42.0409416	11733.12251		-25.37082669	-47.62172662	65.01441441	0.001096701	45265.7176		-56.31254594	-5.046569125	21.23529507	0.002011884	49040.1379		33.24754041	47.79175998	-67.08162613	0.000246066	40442.4335
0.134498567	-63.29792595	89.11571197	11743.36359		12.72708626	-38.33257839	-68.95955842	0.001103226	34286.6102		51.13145811	-68.24772442	27.25146806	0.002014181	40981.0727		-0.177761198	-46.83102751	-85.28026578	0.000246128	28095.127
106.6059369	-56.23574295	-76.09196533	11762.58641		-61.32377426	-8.81634352	-35.23876807	0.00110774	40564.7912		-79.67956036	-40.12996737	-10.97519035	0.002014332	65330.388		14.98937047	-28.61612057	21.00798064	0.000246588	70858.8426
29.49590701	-171.6577221	213.9623327	11766.88173		-85.93878279	16.88468658	14.6006713	0.001114329	91683.6331		13.32112001	-51.61959572	98.84236642	0.002015711	37552.5247		47.25041475	49.86699562	-127.1635249	0.000246716	48649.8474
-90.75943983	-111.3762237	219.1017043	11768.4036		12.71421959	21.49680677	91.71868466	0.001117668	54417.8826		-20.62603347	95.68101698	-94.24628601	0.002016338	33350.5118		8.212106401	-31.11574634	-0.38881563	0.000246757	28939.9965
-174.1305664	10.87317629	129.0960527	11787.26609		-39.34805826	-55.70791342	-6.981015783	0.00111904	69781.3554		73.99834831	43.46652609	-4.657192375	0.002016987	66876.1971		104.7418219	-42.97713422	-86.15666394	0.000247016	9716.47978
-0.434691934	-18.23644229	-63.05099601	11805.95742		11.12887866	-29.79527703	16.619509	0.001123336	49441.6262		14.24946261	112.4071185	181.9343943	0.002017588	25503.4389		-0.835043959	50.99918345	-90.11333257	0.000247179	86422.2898
-28.85007307	-58.01660884	149.6995766	11806.72122		47.68034115	-35.61517367	12.72226766	0.001125317	20820.3207		-70.96621481	64.21089089	39.90745647	0.002018328	31084.9225		-63.95623209	-158.1553736	38.82612185	0.000247566	38980.447
-44.96213365	-4.508840961	-33.65835232	11822.8734		23.87935158	168.1167223	-17.59508863	0.001126776	21447.6163		-41.71083301	-87.8350225	-88.25642461	0.002018746	22230.4476		-30.28552647	5.714158854	23.71920715	0.000247839	69639.3376
-101.3960842	-33.37342101	25.24770225	11832.61256		-19.63852532	31.87478946	1.583372603	0.001129401	39679.3		33.24492556	27.02598538	27.18382855	0.002019552	50038.3		85.30346203	-18.16554105	-13.56203254	0.000247988	35169.4323
-4.432232649	9.059290682	96.20288536	11836.96485		2.75918015	45.35818442	26.52301592	0.001129843	50886.7256		15.46513318	-10.93950589	95.78882639	0.002019646	46076.8457		-6.461747168	1.267764074	-72.70555979	0.000248244	64016.6224
-139.8410192	8.887775937	-11.60052086	11881.14168		-19.86167501	4.101795422	-90.79579817	0.001132821	11393.5458		-58.96095996	-21.15416751	77.28442553	0.002022371	32843.203		29.33944566	-23.79365352	21.6866426	0.000248261	96707.9986
-87.99699722	-62.98828311	68.53429035	11917.19063		-15.68580145	-31.59597223	-71.48789787	0.001137911	39167.944		8.453546249	39.19409701	142.0826687	0.002024631	29397.1636		36.43458435	47.82020125	13.09543996	0.000248901	131189.978
139.3104716	-74.95404607	4.872238274	11929.52301		-17.4609245	2.800108681	-25.73842457	0.00113853	122655.345		101.3235772	-37.77354215	31.6346878	0.002025163	35386.6295		-23.3365312	-53.20083743	207.8711639	0.000248944	34179.2713
31.49539514	30.72311161	96.87109136	11936.50359		-43.45981784	-8.251164122	64.93082469	0.00113856	17141.7124		34.1624138	-3.592209088	99.98798057	0.002029109	24255.4017		96.94389987	13.43831078	39.60688818	0.000248974	56446.8313
-7.184427807	230.6273075	-232.2979457	11938.58524		-134.7824134	-74.83040327	19.7685179	0.001142462	25270.8188		-108.8038778	21.84437747	168.8764197	0.002029571	21426.7889		-21.94483314	-26.40302071	41.91256242	0.00024942	42338.1734
45.92117593	101.6324316	47.31685269	11950.79869		-47.74580624	27.08264556	80.41854137	0.001142677	24162.3479		-7.794419797	-29.87334165	-81.96375506	0.002030456	44232.9263		23.94124897	-19.81104795	-42.72330016	0.000249906	127375.801
-13.91837462	172.9382678	-72.44370999	11959.26639		0.094861556	-61.66792429	-62.14308417	0.001152688	36159.9931		-27.27608088	2.575349773	26.41061191	0.0020306	46274.3719		38.92483194	31.84396536	7.318801585	0.000250046	208486.712
-132.3364594	-120.2565108	0.092255132	11961.28289		26.2497346	58.13085929	48.48676941	0.001153446	49068.5612		103.9455572	57.89978989	62.76373636	0.002031617	31772.7225		15.44785506	17.93994798	-123.7368928	0.000250265	74427.8302
201.3830437	91.96876542	-97.61326519	11964.9232		96.87317001	36.03122645	-7.491690662	0.001153503	23090.8421		29.62134193	13.1266507	68.40463247	0.002031787	51780.7105		11.21729921	-12.72576719	24.42754651	0.000250601	83916.0618
150.1784776	-117.2070763	-244.7214294	11971.95568		-58.95142884	21.13804749	21.30371074	0.001155178	15390.4153		45.40547549	-13.95059947	94.03081839	0.002032086	23167.7739		10.9681761	-13.48017324	-36.01454269	0.000250716	80299.9462
-26.51824222	30.02072073	10.40300019	11976.91448		-34.49544866	-61.4541956	129.294375	0.001157476	100035.682		42.86980334	5.72457402	-8.516742095	0.0020323	121742.043		-46.14507503	-45.77267664	-34.82395199	0.00025107	12951.8013
-121.7745007	84.84854511	79.97960024	11994.32592		146.4509371	-38.81069996	-27.19929598	0.001159112	39100.3447		-44.91938579	4.4593338	-4.585524254	0.002032935	43799.3522		-1.010051209	-37.84230462	10.22139114	0.000251244	58539.65
132.6598251	43.93763094	22.85406091	12001.80375		67.176628	-23.28239084	-69.86395634	0.001159312	35274.7602		-32.62209844	-46.55465706	-91.26971598	0.002033203	39975.9046		-17.4242495	18.18355788	-163.6655492	0.000251536	23133.6445
-60.84315564	-212.0447407	8.838235851	12004.26558		28.9079736	27.24790766	-52.58064692	0.001162591	62362.829		60.11444222	26.68530313	-32.46609178	0.002033296	68534.236		-28.20247851	54.8952107	19.68416158	0.000251743	31382.73
-68.95140074	-30.49527715	45.84624322	12004.3615		84.45645048	1.988975888	37.53861159	0.001164223	34073.0689		-19.68570976	-21.56463521	-5.690951339	0.002033625	47230.2743		-43.44416555	139.8131584	-28.62375321	0.000251952	23095.4989
112.7210593	-66.84849898	-131.2525274	12021.89382		48.84715679	-47.66991432	72.27920025	0.001169306	20802.1476		62.18582578	-13.76587098	49.20369044	0.002034018	63394.0744		-0.73335061	-9.998420179	11.09023085	0.000252666	44500.1903
-18.59977888	-67.36478097	113.9369739	12091.08013		-50.84752759	17.99176132	-32.95341732	0.001170692	26534.1438		-32.48349221	-56.18195078	-134.3230025	0.002034739	67266.3521		-23.6548764	17.82218295	-56.0672806	0.000253145	44714.2954
-113.5407162	-75.95118688	-71.82306129	12091.50586		-65.66538389	56.1632126	93.03013617	0.001174274	34352.4754		-9.277123735	50.13798065	11.62115146	0.002035674	42552.2918		-76.29011559	-52.33902248	16.83655549	0.000253181	63315.6468
113.8759125	118.1234422	-6.302388148	12093.16305		40.22692173	30.99879624	-13.3308236	0.001178461	30586.0848		30.60902881	39.44752501	-11.89395609	0.002036096	64898.6232		0.5497781	35.03724685	-4.043785303	0.000253444	84831.4411
-24.91240789	53.69962456	-147.5667344	12099.73107		0.183369871	45.29562662	54.96280972	0.001179263	35137.7513		112.3104875	67.23397482	60.53565137	0.002038599	27707.9359		-11.01187846	-7.46603571	18.47243361	0.000253729	131390.547
-4.341963489	-15.48663606	-33.03564913	12100.82742		-4.432232649	9.059290682	96.20288536	0.001181366	11836.9648		9.202535762	-28.04446642	39.58926178	0.002039765	27500.315		-85.45119584	28.33375419	-165.2940151	0.00025377	15508.5223
-29.50529438	-37.85012763	-46.29864888	12104.03125		-32.94034785	43.42546929	-41.95013019	0.00118471	29310.872		-74.24034073	-186.2859258	-146.6666086	0.002039917	24555.987		-43.16556073	-4.561123847	46.7449776	0.000255031	52308.7147
115.0818447	16.83649698	57.68188458	12124.40135		19.96978182	-0.415965768	48.94995746	0.001187134	86340.233		3.856954861	40.74631374	-36.4416877	0.00204083	41739.5226		-46.72685312	28.33790998	-16.95194515	0.000255839	60279.5683
10.02275403	-31.30385309	8.021781122	12133.81693		92.70082699	98.77956769	7.362571906	0.001187374	36775.0867		61.55457097	49.86666323	-20.12589729	0.002041179	59774.1791		-20.6369243	4.509618065	42.20425708	0.00025643	54512.9722
-8.52826562	23.2776207	25.82201377	12134.06304		5.950327204	-26.3585488	-53.39043038	0.001188287	47558.1094		-20.89432545	9.455680024	31.35726775	0.002042594	62262.6949		100.9593835	17.47843812	-79.9104984	0.000256667	33443.6722
155.1621392	142.7761079	-193.5016793	12160.72365		-94.78188185	-12.80838216	-29.54745701	0.001189002	38289.7836		-9.33230653	-17.01407207	-19.7104088	0.002042872	30142.5662		-122.8264195	19.58912526	110.9338677	0.00025696	20638.167
1.829161102	-62.63981131	232.4482753	12161.68675		50.61354138	-14.29414578	-133.491323	0.001190018	14100.891		-86.92491063	24.33547236	166.9317002	0.002042942	46548.0605		-57.41514687	20.49556427	59.41397753	0.00025724	24223.7639
29.14315344	156.0506824	-114.948685	12192.96702		0.185892048	-60.02752022	56.02642871	0.001190372	40016.5318		2.75918015	45.35818442	26.52301592	0.00204303	50886.7256		-6.519110789	32.81000852	-6.962781033	0.00025746	61383.5997
56.65949745	-71.38535148	104.4082858	12204.21114		19.08609146	-24.9002819	-6.975905415	0.001191055	40017.1907		38.64068459	3.956798419	60.80971148	0.002043281	40799.5348		-10.67923848	-47.0810608	67.81608989	0.00025747	35878.7576
-222.9989333	108.2167025	-52.06990443	12216.6667		13.28528474	-0.5393408	-0.916168535	0.001193151	266468.69		-20.68086368	15.63893126	-1.674895904	0.002043944	94172.8739		22.76159575	-15.0970773	-39.05065402	0.000257617	49245.7864
-83.56347609	101.5059156	120.7153282	12224.3953		-0.966892347	75.98492616	1.217319134	0.001196651	89663.8549		-39.33439933	-62.31964534	35.43166374	0.002044103	75006.3687		-42.38806659	63.65087289	-79.17352071	0.000257633	32489.9273
-228.0283958	-18.47195626	-120.6461376	12225.88093		5.683973472	43.49000481	-8.88684923	0.00119727	170585.228		-6.699106529	-32.13169197	-59.62564108	0.002044476	35085.2633		-55.40457524	-45.24767294	-16.60032881	0.00025872	42925.1799
68.09936951	-22.21761357	1.417044403	12231.49573		-28.83906265	-19.31541016	-28.69613349	0.001197784	41333.9182		-10.62317127	-7.223423508	104.7309883	0.002045214	46648.3274		-20.34105428	-3.025142376	-119.8973992	0.000259228	27838.9241
206.5357309	13.80936185	107.0423459	12241.01386		-1.020726997	-36.96679624	25.91411576	0.00119864	116533.499		49.63928814	56.78829533	68.01669655	0.002045699	39356.1287		-11.54757995	-57.26328664	-56.82858209	0.000259321	72537.1213
-185.3849296	-24.25310817	-47.53240352	12260.03497		-1.928262222	5.988592014	-29.78205166	0.00119884	51070.1687		374.3146247	100.7996678	-116.42292	0.002045837	4299.12765		55.57893322	-42.49757654	-25.62817503	0.000259656	27792.5847
11.26399949	50.52938735	-7.811600769	12262.44191		46.3975298	43.78590574	-8.452837742	0.001200519	22758.4542		-134.7824134	-74.83040327	19.7685179	0.002047773	25270.8188		-80.78470353	-0.261275425	-68.69805949	0.000259909	28296.1904
22.63325028	-11.23692806	37.07717023	12267.58728		-7.246187744	-12.2193102	-51.50071652	0.00120143	64689.093		-53.36477788	9.728258987	17.18629915	0.002048259	64982.539		-8.372199632	12.60891782	-59.42097859	0.000260115	159063.74
-24.03931142	69.08599192	141.9177881	12277.73267		25.0038678	20.37770463	85.2362358	0.001201591	50542.3049		-23.42361524	25.56334669	9.630395251	0.002048353	78490.1048		77.20386755	6.14819078	-63.65556032	0.000260357	71204.0055
67.90216929	-69.32393109	-36.67785973	12279.74725		-31.85935161	-100.7029382	72.75899863	0.001202391	22901.332		7.177038141	-26.26692907	-51.69223085	0.002049419	91557.4996		-45.86431946	3.40865904	-46.78450133	0.000260566	34410.9998
-234.5101447	57.54402218	-79.18183015	12294.00858		-10.62317127	-7.223423508	104.7309883	0.001203092	46648.3274		12.02717975	6.366615116	20.57255686	0.002051144	30485.9108		-71.26249078	-46.72446303	5.799288861	0.000261274	43323.6409
-86.80772626	-43.6280527	-80.08371315	12305.20704		-11.01187846	-7.46603571	18.47243361	0.001204749	131390.547		32.60561988	40.37507452	-5.898603042	0.002052996	58704.5964		-20.91576783	68.23283431	38.21617648	0.000261431	38066.0374
-32.12639926	-146.1581823	-5.38330063	12310.26932		-56.91426249	-60.7334983	81.09087817	0.001206702	107867.245		43.9446217	-40.62497799	-48.85797637	0.002055326	48407.9632		-34.69362478	-35.45583375	-122.2294606	0.000261618	21540.8419
-129.740081	94.7196644	140.1969683	12311.62785		-20.4010649	17.78102166	39.33391229	0.001207728	64325.3664		25.4251571	40.35188659	-38.80064852	0.002055506	84992.5376		69.83356691	-9.271806614	21.74287392	0.000262096	105508.842
-87.44284949	-84.74478295	-91.24330089	12317.5357		-27.20554417	5.645667417	25.49075355	0.001208672	70046.2315		52.56337619	-18.7977351	-49.30441341	0.00205633	36904.2791		13.98101382	5.920925278	-22.28916661	0.000263447	24682.8749
164.6173214	-69.81563105	58.22763259	12332.70431		-36.84954621	0.708674929	154.1515606	0.001209032	36403.6921		24.80644295	-15.04960105	-21.53778901	0.002056814	117908.573		19.72864336	-11.30840594	16.03368028	0.000263619	94001.118
64.12851706	19.90868233	54.53142935	12337.87992		-36.40289437	22.68344694	1.022561093	0.001209914	68814.1391		17.93109144	-16.13088119	30.13231303	0.00205716	30017.0757		56.67772841	55.16848874	-84.18546854	0.000263708	53815.5969
120.2310854	-147.53694	-97.65787651	12361.27143		13.51138757	71.37569052	-55.90490786	0.001210112	99773.0029		-20.07184055	-2.944728051	89.96918286	0.002059845	57168.6425		15.3685726	-52.62820883	-77.17056294	0.000263893	44673.9179
176.9652732	58.70618222	92.99213487	12367.86466		3.886301356	-41.81037932	-31.40327891	0.001213376	44987.3451		79.18318317	34.9050051	-6.582515863	0.002060031	45415.8942		26.94186977	5.118550771	92.09159246	0.000264339	20986.116
119.2733631	191.1775236	-25.49640957	12373.07481		-105.0804382	82.81546831	-211.0303906	0.001213623	27500.6041		48.29804225	53.62666987	58.35218496	0.002060829	36466.6938		20.68328602	-33.03542248	-40.61202137	0.000264361	67540.1428
-134.7270703	-56.85860698	-19.28095637	12396.56791		-20.56103191	0.536188343	-62.05150989	0.001213674	26561.7659		73.81500905	214.4548813	277.8005079	0.00206282	9065.9052		-4.316644804	-44.20937788	-43.13727806	0.000264416	57515.4588
60.70052403	300.8745057	-79.17496156	12420.04555		7.616702399	-12.95667097	22.19354438	0.001213688	28934.4943		20.45321806	17.94785996	-14.55587297	0.002063933	21127.8539		-46.22738761	48.52007044	-93.37851447	0.000264695	37482.7834
32.52863351	106.9712488	-41.8917975	12421.94135		3.803472959	52.57472756	5.669727139	0.00121614	41680.1831		5.239728937	16.09199078	-4.989188382	0.002064672	51105.1628		62.54249132	-43.02443371	24.18403437	0.000265172	104570.338
23.25502305	-29.44760401	-79.88255927	12453.45083		-32.39137379	-18.92875341	71.12136043	0.001216827	41454.9274		53.71323359	53.53213241	-4.810573757	0.002064711	48757.8284		-22.02300373	-45.84001246	-112.8893349	0.000265279	32878.0549
-48.49290823	-80.93130696	21.1340418	12460.80278		9.062751026	-12.54177713	-74.67282407	0.00121772	52791.7183		-14.40740763	-32.37195964	-29.99903377	0.00206498	43493.5153		60.12883656	27.84557048	93.20282303	0.000265725	37336.5672
-21.22105965	26.82739199	176.0341747	12465.01345		21.34720639	-7.732076738	20.71185746	0.001217727	52872.2766		32.29257428	20.97676866	140.7860766	0.002065233	45761.2992		44.07010071	45.36926521	-65.93456308	0.000265934	35367.4786
83.02357359	-97.82173659	33.99234146	12488.81394		74.87316306	1.997534995	6.343769986	0.001222962	16543.1401		-71.00572039	-89.6677368	-6.689191734	0.002065791	43427.2036		4.695862131	25.57330984	3.207766637	0.00026603	63627.5826
80.37040758	51.84498742	-51.41943585	12499.18792		6.622333684	22.98463441	52.51555475	0.001225493	64790.7588		-3.416827768	-0.863174874	-17.66904957	0.002067479	332792.932		73.56464237	35.16974548	-58.1556748	0.000266094	62980.1582
95.3915302	34.67446296	3.160051364	12511.34828		-29.62183551	23.93399512	67.71791224	0.001226129	93712.7356		47.36013956	-12.38572006	164.3456457	0.002070164	37949.0604		-191.8997841	7.179645886	-38.2902221	0.000266134	23415.0347
93.40858078	-89.34163033	-44.50967099	12530.61161		-21.60853515	-9.388107641	29.07406527	0.001232866	130588.917		-8.73994142	77.76132616	110.8023509	0.002071848	29103.5958		-0.693459581	44.3943165	35.96746073	0.000266542	40417.8229
-30.54244862	13.97487793	157.3458592	12540.6391		48.29804225	53.62666987	58.35218496	0.00123437	36466.6938		-1.603514045	-31.00445268	-40.74965683	0.002074259	63592.3084		-5.447013504	2.833204403	-4.278402673	0.00026668	131901.98
58.26043075	-6.408982015	18.29118203	12546.73969		76.78690162	-3.777658437	-24.35357398	0.001236247	36839.6085		66.39217527	2.234811912	-111.439192	0.002074806	48852.1194		-49.71410637	-38.1171074	90.04501169	0.000267195	85867.5915
96.74461765	155.6431999	66.38624305	12560.89206		-56.67793989	57.49844898	-240.4323432	0.001238615	21934.3074		-50.73744399	-119.1395345	-27.10875438	0.002075996	36268.8785		-73.7729775	26.36635874	39.42754606	0.000267401	40288.6772
-66.95699234	88.66950314	-34.0458332	12561.52906		-98.62811759	27.17205144	86.92061095	0.001238897	28293.2224		42.23710744	87.53626906	-90.78391905	0.002076075	49653.3352		7.721461723	9.428503125	41.84265606	0.00026748	118208.103
-61.81020112	4.403557735	-63.59376999	12563.90468		30.07386147	60.22373157	-103.2304436	0.001244318	37722.111		-28.20247851	54.8952107	19.68416158	0.00207643	31382.73		24.80644295	-15.04960105	-21.53778901	0.000268158	117908.573
128.7939739	-96.21827675	-171.1266763	12583.6825		-22.82949819	-137.6571967	-76.76988554	0.00124458	21182.9941		-48.96207709	-45.48321426	-91.12900761	0.00207679	60684.676		26.27682541	3.513003117	10.62909089	0.000268579	105509.089
-12.27158225	7.954560584	-11.89115425	12584.81489		-84.02803112	-43.22563992	-23.47496149	0.00124518	21651.752		-97.55023149	-9.194029003	-62.84374403	0.002077179	41062.5438		-6.319868423	23.81776722	-28.28460703	0.000268692	54738.2205
-85.97082544	-65.02854628	189.4540962	12587.90765		12.42520947	-8.647578562	-50.8757253	0.001246339	45262.7071		8.379516895	-72.10715857	-59.40436935	0.002077457	49344.8177		58.68374261	18.32135272	-45.2113625	0.000268721	47722.8056
68.39557165	142.3398913	44.24464595	12609.56782		20.73930901	-11.91707264	66.90802522	0.001246831	118565.909		-30.69616848	-93.58318637	78.43698767	0.002077671	22804.1615		-55.02072695	-94.52421354	-116.645301	0.000269126	21621.9198
-177.3819189	-64.00740884	-94.17911075	12630.15938		25.35155339	-113.2687381	-18.139122	0.001247128	33445.7862		65.78101475	-131.1074711	106.3142243	0.002078196	36754.6115		-2.508691158	9.08868549	32.45489621	0.000269284	34304.542
4.253486026	-9.379540395	-80.05454722	12635.24739		123.6434123	39.74618789	-93.86619282	0.001251194	18595.0493		83.28304173	3.961847205	-17.98150428	0.002079104	33886.3543		-26.14774339	-4.540848525	45.10779964	0.000269468	115480.475
160.2328193	128.6697718	42.53840305	12640.95883		106.2818045	82.50398317	12.01392631	0.001251587	21198.6649		-41.78624255	20.12308965	-9.362238041	0.002079216	76749.4045		-46.7905365	-11.15407687	-38.74882354	0.000269483	17141.3997
-7.661528273	0.9177726	-28.4477574	12663.65944		-30.48780879	-59.43695802	8.374966193	0.001252547	60977.6841		12.5635041	36.38497225	19.6050826	0.002079994	28030.2568		-46.37324012	-49.25873595	78.60866606	0.000270881	41786.8955
-64.05402738	131.9526845	154.4676583	12663.9931		-6.687423596	52.68338562	6.095189021	0.001254886	48877.0781		84.98914217	-52.8523458	168.3149432	0.002080176	30538.3127		33.46789471	57.6723521	-24.37797822	0.000271261	56851.2277
-73.17545122	130.1392371	93.77800251	12677.63252		-65.9437934	34.58016999	38.11200442	0.00125623	66595.8058		36.32513772	1.539822912	-61.08083387	0.002080832	79439.9651		-25.6194434	3.964690444	-253.055789	0.000271351	7845.03292
-238.8022355	-107.4087037	-87.96480022	12681.21277		27.12417166	48.21874579	28.1466672	0.001257361	29495.196		107.340202	52.55071904	96.26671154	0.002083793	33457.6202		-0.268714421	24.27323763	58.3874057	0.000271755	66026.1777
-8.564710687	33.49789942	-137.0250175	12686.16347		-107.7634007	27.61050839	306.8769262	0.001258154	9255.38311		33.57652862	-52.87865953	-73.70247187	0.002084015	57626.3573		78.38570519	-2.763443993	-10.75765103	0.000271803	88653.7072
8.113389136	60.69745107	-182.2257964	12691.7574		-68.5543554	-23.21702152	-91.01676662	0.001265056	26288.6383		-30.12457591	38.133414	50.56806317	0.002086009	35621.3587		-23.42361524	25.56334669	9.630395251	0.00027216	78490.1048
-47.881612	45.74024454	-232.9116561	12762.1505		116.2149585	72.3743156	49.64270043	0.001265962	15919.3702		15.44785506	17.93994798	-123.7368928	0.002086579	74427.8302		85.84963306	47.38088584	-58.56424532	0.000272687	42013.5128
-25.93327093	-179.711332	186.7593884	12790.65418		59.23020493	-23.21463917	-69.83290429	0.001267326	55327.8247		6.14504042	107.7780136	-73.22984103	0.002089475	30594.9452		-5.046214715	28.39159797	-18.92257929	0.000273004	46470.5978
40.81679626	4.979376085	-53.19386802	12801.83245		-63.5117006	33.81902998	33.1519164	0.001268174	24935.1426		-11.39284084	-106.4509103	147.3037615	0.002090139	24594.7205		65.35981204	1.514509408	-70.02397998	0.000273273	31411.6804
-158.5625961	-148.6339551	88.76921444	12802.56709		-2.444996209	21.71416641	35.57151526	0.001272128	123598.196		-17.4609245	2.800108681	-25.73842457	0.002093866	122655.345		10.37784362	-27.67839099	-51.79565989	0.000273469	47788.6973
-160.4068724	-149.3958798	209.1840558	12803.1178		-6.825646267	-0.617029048	-112.9310154	0.001275424	42094.1589		-32.76676352	-0.037769759	-42.65874876	0.002094514	50643.1886		-0.046571944	97.38103053	95.09642693	0.0002735	48610.1749
-3.911103692	55.44284907	21.19022647	12803.176		43.7615797	74.6631949	19.68928892	0.001278275	43031.8226		-55.96017163	23.73501791	24.01324522	0.002094964	54148.0592		7.614621167	24.72241979	58.60369592	0.000273503	58885.5127
-133.3680091	98.91678222	-69.85775928	12804.44459		-14.5791576	-59.23216717	115.7861985	0.001278543	65331.3655		31.09113649	20.37223103	22.73911947	0.002097068	45716.4717		-54.36380365	-15.90139063	153.8354121	0.000273651	28760.315
-105.548101	-33.78384291	-108.1563348	12810.74584		74.22981886	20.51094428	33.67316358	0.001278756	86332.5269		57.55795284	-146.7896239	-100.7254682	0.002097502	41157.2003		-61.06264236	-2.884394539	-27.49898082	0.000274301	15238.9169
8.654931176	-70.65168879	379.2251474	12823.69218		24.41083592	0.161579263	8.823155682	0.001279448	16132.6597		-33.35647661	36.82561214	64.12164731	0.002097614	27198.5026		-17.4609245	2.800108681	-25.73842457	0.000274507	122655.345
-149.7419452	37.00751546	-155.7361191	12833.82628		-17.33721395	81.71229185	201.0417736	0.001280073	21245.5398		19.66040907	62.81857445	31.14172029	0.002099694	47281.3021		-0.433434715	-26.51548494	38.11459748	0.000274623	68330.157
-31.89942883	56.77456887	148.0448668	12834.1309		-65.26423301	13.13192193	42.21245465	0.001283619	62673.1908		-43.47475339	30.87092571	19.65376892	0.002102073	51380.4463		-14.71036403	-36.74991796	181.6853633	0.000275039	41655.4858
-12.73818957	57.53279861	-57.23600772	12846.58461		31.99612906	74.52910176	-64.80303824	0.001284297	22068.817		-28.15314058	6.672751434	-65.17935539	0.00210218	50131.5543		-7.031999243	-47.45606287	-74.79073168	0.000275312	52436.2829
2.699059362	-95.58049643	-124.9049613	12886.68697		42.65196648	29.73612858	-38.81857553	0.001287513	33762.3803		-65.9437934	34.58016999	38.11200442	0.002104908	66595.8058		-57.2124355	-40.89778101	36.66108385	0.000275464	20138.9892
-54.54275894	-70.93734907	-138.9334046	12888.88286		-13.08096796	27.74510136	-85.51596353	0.00128865	37526.8572		41.3216261	52.61891663	-140.736041	0.002105112	33354.3754		-23.08030823	-125.9364651	-28.50509156	0.00027553	26691.7203
23.25531116	-118.1180856	-255.8704332	12906.91714		10.9681761	-13.48017324	-36.01454269	0.001291049	80299.9462		33.56227577	40.87319336	27.91677038	0.002105906	42099.7666		-8.083837205	31.44650133	194.9178045	0.000275663	13777.1439
-30.78032074	60.85734812	59.36532198	12907.64862		13.13662342	48.57281572	5.86777196	0.001292087	59426.9601		-52.92761038	22.80437252	-27.71950109	0.002106096	49930.1354		40.27416413	-99.8484633	10.54162768	0.000275842	19224.6954
118.6933083	-165.9993336	-149.8812061	12909.49429		27.5051577	14.16669648	0.647891288	0.00129325	227106.498		-87.17922903	-22.82432727	-3.90050171	0.002110371	72637.4629		8.116784751	18.26803777	44.54730251	0.00027589	65537.7853
-146.8402198	-147.3033705	-66.55737859	12914.62398		59.42503091	36.75728236	96.32748496	0.001294044	158250.932		-12.37005237	22.50118093	23.51334176	0.0021151	52024.4311		35.68050454	-0.745624057	-15.32042839	0.000276575	43397.8704
87.66980407	-10.45791671	50.52950078	12918.97282		2.833155849	-77.21280343	-37.64701336	0.001299329	45910.6137		-38.74405449	-2.277572227	34.12268973	0.002115638	19700.888		-17.40538608	-13.23166367	20.16493638	0.000276946	82071.6399
-56.77181462	-144.595959	154.7785107	12920.37857		-131.1486255	-151.9170664	-18.70749382	0.00129933	16760.4603		23.9107544	-66.43150987	0.903126771	0.002117551	31374.189		11.98973375	-35.52638936	0.710938827	0.000277103	58120.6361
-38.06147386	-85.236323	88.71523998	12934.63782		18.85854581	-13.82644279	154.7058688	0.001299346	43920.4923		-47.17751036	-33.30418603	19.84147502	0.002117613	71332.1351		122.5597244	-41.38336075	-18.27778168	0.000277116	40844.8991
-151.1232002	-57.43069549	-7.813048674	12949.65027		7.758312985	-17.524715	-39.66763402	0.001299508	52869.6513		13.07433369	36.30699975	72.25557991	0.002117659	52666.1155		63.9674781	12.31941465	-50.03065761	0.000277137	72643.4411
-46.14507503	-45.77267664	-34.82395199	12951.80125		5.943553506	38.39987666	-32.93132192	0.001299529	31273.2601		61.57854506	37.15288012	147.2451455	0.002119093	26302.64		-97.98370976	-57.79285181	37.84210486	0.000277355	26516.4653
-99.17728479	70.17530652	3.393492035	12961.5778		15.55423139	14.29357175	-43.61606079	0.001309304	93525.9766		23.6780155	-24.80241556	62.186766	0.002119579	48749.2821		6.080367101	-7.979737728	40.96411747	0.000277468	72830.1027
-152.1979501	-189.634423	-173.9264846	13007.76976		-53.72789143	75.19735677	209.8222783	0.001314178	22760.7202		-18.41495992	-7.982844613	28.6556185	0.002121828	70443.5849		-26.09309781	-28.54641359	-123.2643641	0.000277495	44948.7221
-229.4389637	53.64012349	-275.5099092	13012.75342		31.65669562	86.29680046	-18.62486789	0.001316869	43527.2986		-3.615287586	63.15126864	92.33109601	0.002122743	42658.7365		46.66730713	45.16407254	-44.29668084	0.000277675	19978.0089
45.02115491	-29.89800774	-177.9437561	13014.30965		24.90098907	-2.986446491	-49.87893024	0.001317044	53808.2987		-28.51443446	16.38233619	51.13196343	0.002123771	30351.0317		49.3013251	87.17673527	92.14721648	0.00027777	35826.2216
-17.24490056	57.05855247	-127.5325998	13018.58655		13.07433369	36.30699975	72.25557991	0.001317461	52666.1155		17.00919126	-26.01185131	-87.80154857	0.002126859	38878.3148		-19.77619744	-22.73726201	26.32031156	0.000277885	59332.7762
-8.531113913	-33.53826198	159.7776785	13034.14458		-1.603514045	-31.00445268	-40.74965683	0.001317752	63592.3084		-11.77674338	2.356560401	-5.14656654	0.002126939	79765.4653		-67.25895794	16.20264094	129.1466683	0.000278091	45512.6083
-62.60233133	-21.91726761	-170.5559505	13038.88949		-32.62209844	-46.55465706	-91.26971598	0.001319571	39975.9046		-14.1998402	-20.44385672	-36.48012648	0.002127843	109584.991		-110.4941643	-93.04543141	-17.94550202	0.000278321	33794.9085
-300.478225	-25.29769746	61.10138608	13039.76287		-56.47004436	52.33414352	-28.88036331	0.001325475	41548.0399		15.0190756	-19.42229062	43.46667507	0.002129321	52293.7963		-34.38761424	68.784331	95.4888371	0.000279775	30412.7046
-67.07950793	-60.69599773	-83.96456272	13055.09342		52.21445856	18.9286294	1.592184569	0.001329914	65028.4057		138.5065495	-57.63973612	269.6153265	0.002129916	13589.4275		40.81679626	4.979376085	-53.19386802	0.000279971	12801.8325
93.9734068	-73.41466328	9.081803198	13063.22209		-20.6369243	4.509618065	42.20425708	0.001330149	54512.9722		-47.16898853	7.010474112	-48.54217997	0.002130671	45371.3632		-5.076160312	-13.27238185	34.75753706	0.000280355	78634.4817
-107.9146421	47.07351642	116.6993506	13064.20931		-1.413501817	-21.21968069	-31.88827451	0.001334277	67885.3979		-36.90773667	31.06877393	-3.568037123	0.002132592	59330.243		42.1963699	6.386573656	-149.1228022	0.000280411	49357.1212
139.0065646	-27.94000792	-54.36378169	13065.19438		-11.65594061	-93.56886076	29.97894388	0.001334621	30580.9807		34.17722512	17.10658124	42.58873217	0.002133361	37326.8952		-51.51829074	89.89655893	123.164454	0.000280431	52554.9471
44.93522781	-32.72937008	98.10863944	13069.79003		-25.72426594	-38.52209626	55.6392852	0.001338609	63139.1522		8.333771275	23.8417858	-19.01204861	0.002133457	170790.259		31.15334465	42.82775615	-20.65895833	0.000280865	56580.808
22.49690065	281.0442716	81.90241267	13088.54294		-20.87715519	-59.3750996	-74.35816272	0.001338923	38931.3525		17.18288474	1.384537792	-45.53823608	0.002133463	48613.2013		26.55948999	65.90968009	102.3370217	0.000281179	40745.2596
-16.84370294	-216.6707847	43.59373513	13089.53854		5.747685112	-15.36553586	-9.842495591	0.001344826	42443.5165		-15.52881507	35.55468282	-86.03925693	0.002136609	60889.9183		53.78371046	-29.60586974	-52.0586803	0.000281542	40203.5873
-181.2803711	10.62075309	46.78739866	13090.75032		-12.58020727	18.83389928	-5.358139514	0.001347736	29451.4052		-94.78188185	-12.80838216	-29.54745701	0.002136891	38289.7836		11.45425129	14.92851744	-31.05088667	0.000281753	32893.4153
95.48579382	34.89272173	-160.1238457	13094.08744		-60.39112218	-13.75349331	-75.84647579	0.001352132	30535.2499		-46.02469056	2.068156567	24.70777866	0.002137787	19117.2679		-43.10877488	-25.81672307	10.40400761	0.000281834	47441.2569
235.9381561	124.9471392	21.46749631	13095.87139		84.4638852	-26.41241122	-57.18177836	0.001352655	29923.5385		360.4231023	437.7264437	-32.14928598	0.00213902	4852.7258		-7.31021036	11.7749075	23.89934175	0.000282201	76187.1205
17.40617446	160.4003125	-134.8300359	13102.42174		-3.533057097	-4.301688052	136.961824	0.001354073	30976.5273		62.8359624	-17.21794718	17.29142988	0.002139137	60966.6041		88.81210109	0.481451534	28.47345688	0.000282688	30852.3609
81.76073461	71.52539576	62.23490728	13102.98834		-41.44434174	-30.04356904	35.94877464	0.001354324	27701.5288		12.72708626	-38.33257839	-68.95955842	0.00214095	34286.6102		32.34732535	-36.82323896	22.64986983	0.000282844	42922.9884
55.66791842	84.88034607	320.1129835	13107.02043		-1.553150293	-72.26633037	61.68033273	0.001355245	31054.5848		-8.652268507	30.90725646	-6.332576142	0.002141051	63986.7825		-43.53500201	-42.76249757	-28.17574029	0.000283671	30746.5111
64.9031877	64.18940286	234.8564373	13126.50295		53.71323359	53.53213241	-4.810573757	0.001355751	48757.8284		-67.5948522	150.8990456	-53.29629017	0.002142353	30722.1814		-2.5418526	15.70931974	3.378438738	0.000284443	51061.871
-81.56751113	25.24195445	129.8965278	13160.15436		-11.51003976	-51.88131874	167.0682017	0.001355804	24903.1403		-49.35002758	17.69055682	-81.97242056	0.002142542	31575.7005		-139.5070324	20.9440091	-96.01937989	0.000284465	42680.1585
71.85902024	-148.9658012	-58.61864715	13168.78041		107.4611719	147.5914543	101.828031	0.001355897	48282.5941		57.69316987	-12.60657668	-61.22267165	0.002143007	26547.8178		-6.530238127	8.871540489	-97.58575129	0.000284595	22204.1294
132.0700684	125.660474	110.6922664	13179.0386		19.64164387	-66.83492221	-52.18680814	0.00135906	34147.6786		25.4727403	-18.05311555	-50.25293368	0.002144315	52126.218		67.176628	-23.28239084	-69.86395634	0.000286016	35274.7602
-96.72757739	8.534208883	111.0798024	13192.88533		-49.04909492	-30.59644997	5.147293695	0.001361678	15516.7108		-44.68154697	-79.28752721	-87.27210561	0.002145186	58719.2248		5.939452528	-18.00300937	324.2738858	0.000286159	9828.4065
-102.4296185	37.36538366	326.3729421	13209.82499		-8.649596753	-156.3996629	114.9718322	0.001364488	19610.4739		9.875040584	19.35973519	-38.107549	0.002145683	53301.7569		-24.99734637	-5.46580208	-17.32090315	0.000286479	82210.4086
26.32037038	185.6364884	-88.66209879	13223.42548		73.56464237	35.16974548	-58.1556748	0.001366018	62980.1582		-6.177289422	4.749644167	11.72944746	0.002146893	35226.4829		-1.413501817	-21.21968069	-31.88827451	0.000286495	67885.3979
-170.4588094	13.68552804	-13.92807357	13223.69303		-71.42750654	31.02126031	-38.66783205	0.001366182	27199.0429		-37.50136868	29.9978295	72.4678261	0.002147247	42874.8874		-76.63876627	25.86994379	43.00803698	0.000286697	17911.8527
-6.399176373	-41.2944697	213.3586045	13232.21614		23.92175562	-7.707132243	-50.67622618	0.001367339	62034.5898		57.03420102	65.08529219	-51.49308761	0.002147332	66562.9482		-64.91761645	-101.1589912	-81.52292086	0.000287061	37529.6305
36.72424516	27.13731074	-15.18167926	13264.50128		-17.40538608	-13.23166367	20.16493638	0.001367983	82071.6399		49.67780083	63.7147129	-91.81551353	0.002147571	55796.0945		39.31586235	-14.4091933	-15.7893859	0.000287168	30371.4595
0.342094034	-111.6420376	-99.72368186	13264.67321		16.72793609	-105.5913374	-28.44072753	0.001368182	29579.4601		1.566615407	-40.47325608	182.1204209	0.002149727	34168.8339		-19.49156962	-47.08524941	107.5016115	0.000287454	19298.8368
19.66299122	-34.09957534	9.896332374	13271.12469		-446.8559728	107.8003923	27.42518702	0.001369525	4646.53573		18.93757288	-81.00164596	-151.8825361	0.002151753	51959.228		-89.2798414	-37.5076391	-59.80904321	0.000288037	30280.8167
-126.3286963	-13.93422854	14.48936198	13279.66321		0.100451317	-13.06833127	-5.22784387	0.00137698	58904.895		46.22152181	58.40259792	101.9272245	0.002152545	20941.0995		97.35791069	-34.93777129	-203.5745948	0.000288112	10808.3988
-95.2488788	-133.4978059	49.95467625	13305.81409		74.29115629	12.26585185	-36.25329257	0.001378483	29157.5187		73.24989401	30.64290631	27.04890941	0.002152708	88517.5715		139.0065646	-27.94000792	-54.36378169	0.000288365	13065.1944
260.3450161	111.7551785	64.86694981	13305.87863		39.60790608	5.118571319	-51.17353275	0.001382362	86883.7624		-16.61438366	21.22614088	46.7800205	0.002153987	58995.4064		-55.56325211	-97.28272089	-8.415640483	0.000288397	20759.1859
82.2017281	-12.59133368	73.31680491	13328.22167		14.47292971	-23.22131125	-65.2793053	0.001384688	32266.98		7.987140759	32.72624386	7.89683699	0.0021549	28784.8912		-12.08392286	-27.02000948	41.68892334	0.000289328	15385.4566
-41.30275991	-163.2808976	-215.4080587	13339.78185		126.151991	143.3696819	264.7645462	0.001385851	8689.01532		-97.98370976	-57.79285181	37.84210486	0.002155213	26516.4653		-19.29194373	-46.02062903	9.752507719	0.000289764	49821.1694
52.80944368	5.613918281	189.2039355	13342.00917		25.86623306	63.75206925	11.95851685	0.001386284	23876.3329		-124.904305	38.02312498	-27.31287257	0.002155922	30402.0196		-76.56435686	-68.66967605	2.553142894	0.000290351	24751.3705
36.3303341	207.9512852	-258.5901372	13363.0259		31.44687381	22.95814992	105.0486644	0.001396435	28841.8159		-30.28552647	5.714158854	23.71920715	0.002156678	69639.3376		85.9691712	47.68510809	1.384985144	0.000290354	27682.8868
184.8750469	65.66908372	-34.64054527	13367.06072		20.95168362	-146.5500403	-91.61163711	0.001396893	20918.5043		-55.52995111	-10.09512037	18.52629541	0.002157326	32164.3249		-8.938307856	-71.96947864	23.14405019	0.000290788	31136.8355
-14.24617965	104.6675366	33.81802502	13391.63914		44.850518	-65.54887445	-92.17532886	0.001397523	45421.0392		-60.94414349	-1.390415332	119.6673631	0.002157493	50533.8426		-99.41178087	-5.307605752	121.70943	0.000290816	48327.9459
8.962108473	80.80450779	113.5720763	13398.62322		-27.27608088	2.575349773	26.41061191	0.001400104	46274.3719		-43.04350185	-88.99771039	125.0043315	0.002158013	11724.005		-0.966892347	75.98492616	1.217319134	0.000291623	89663.8549
185.6332532	218.9980754	10.82612231	13405.43841		-7.222345613	-11.12592806	75.39931311	0.001401889	57745.6527		101.3711913	32.15472267	-10.28050223	0.002158852	36888.579		-172.8900807	-94.17905878	41.8740765	0.000291814	25203.1537
-274.2932676	-31.48840608	-67.8313226	13412.78185		-88.00716201	28.28478624	29.98622984	0.001407055	16717.1558		35.85059332	29.79499055	1.69311834	0.002160629	46326.3083		-128.4919842	9.405600246	51.24275681	0.000292231	30683.0858
-137.7271615	-110.3918436	-7.245914726	13416.65986		-7.286250259	-45.45138636	55.99768684	0.001408891	123356.104		18.33763254	15.99296318	84.66669898	0.002161267	18553.0858		-86.26087827	89.74240134	-33.22078485	0.000292968	25103.0964
-139.4312048	54.9381273	-174.1983375	13420.65301		3.542218572	-33.3174782	37.43672303	0.001410757	37051.4626		-58.27731257	13.79410592	81.49407408	0.002163711	50706.1712		26.82067517	-20.08443281	-6.399436034	0.000293295	26936.3271
-83.18805801	52.72873178	18.1321064	13426.4742		42.23710744	87.53626906	-90.78391905	0.001411434	49653.3352		41.84489769	-124.8373334	-42.02326413	0.002164218	30396.3012		13.19707389	0.697919656	-49.67177855	0.000293373	80534.9516
137.4998854	-84.11696425	-128.164046	13427.31024		117.1672409	100.7672109	3.818354339	0.001411451	21426.7678		15.71261395	38.59035209	-81.70700813	0.002164517	30774.3504		6.049170723	2.880575494	-73.56254802	0.000293729	80180.5737
-290.5555397	-12.4422874	-37.96292832	13442.45221		-35.7619966	-56.84479152	62.10009685	0.001411854	60491.8476		-40.27636309	-25.99180992	-108.4979718	0.00216489	95967.8108		3.602036368	143.276403	110.9721346	0.000293734	19912.7793
-4.17002368	-82.36833631	-74.37691401	13450.04513		-30.68743369	-18.55153051	-41.693545	0.001412084	55660.7151		-28.0835688	80.02700803	-36.96597184	0.002165776	39890.8539		-6.172846439	4.333091758	4.447936995	0.000294312	18018.3761
105.2915888	-92.98092254	-110.7766901	13471.81766		-7.47361401	-8.88079264	4.542480207	0.001412248	267751.788		-32.53889314	-1.745389685	2.532645161	0.00216624	70837.8242		-119.7685818	69.76841907	172.824057	0.000294908	6389.5055
37.23574808	27.73986485	-126.7169309	13482.19988		-66.52796594	-98.88606854	-58.4560569	0.001413254	28847.947		-27.72300562	-24.50966952	101.4559056	0.002167471	39319.9994		153.0809978	28.32712607	171.5338659	0.000295261	15644.0733
-244.4520172	53.7071564	219.3968708	13489.88797		-84.14433707	-4.1302068	108.6453551	0.001413902	44579.7734		2.754312295	-15.08577108	17.31840556	0.002167926	34819.4867		-45.47423006	5.284803121	61.64256432	0.000295969	90362.0239
-71.80192498	-179.8227524	-39.36927209	13493.14605		38.30635152	3.418296876	9.627157814	0.001414279	85511.2233		-29.48319019	-7.770192878	129.3369512	0.002168728	45992.1147		-67.16172153	-53.63437384	-49.10748019	0.000296428	14101.4625
-157.2094716	-78.51415358	-21.44649679	13501.95222		-0.877983522	15.61881672	9.990694029	0.001419084	71768.2725		24.87300218	-4.643623226	-10.64948659	0.002169019	31821.0955		-94.04632437	-101.8381858	-208.3189287	0.000296804	28820.9259
-32.64346625	-40.94119066	-124.1466847	13512.56958		37.71821533	-128.2752573	87.9577148	0.001420574	15804.5383		-8.586988961	-102.9046699	135.9734533	0.002169159	17135.585		-99.4931596	6.360119613	-48.25306387	0.000296805	28922.4352
-61.83994647	-20.62590069	21.53067808	13518.46937		-50.2443211	8.843594438	22.34004724	0.00142417	86844.9628		-30.48780879	-59.43695802	8.374966193	0.002170444	60977.6841		-55.80548379	-21.13669504	-14.78866268	0.000297051	111046.178
5.466616898	21.94525084	-198.1180819	13519.47988		-66.8782405	-23.24906124	-97.68686516	0.001426731	47038.1899		-55.26082041	-5.084506245	-94.27800287	0.002171459	34025.8566		-27.27608088	2.575349773	26.41061191	0.000297197	46274.3719
-246.8467614	-5.980950882	95.71553289	13532.00975		18.86831773	21.57230201	97.54082404	0.001427364	17614.4086		66.78933938	-52.78124835	-28.44787557	0.002171982	71290.7971		28.14383461	-97.76011325	0.0501542	0.000297287	22437.9344
-228.9322289	-64.7364821	36.90770017	13535.45308		-5.444377024	79.09382191	117.5841648	0.001428287	11724.1338		45.29361434	-33.08767859	-18.14581699	0.002171983	61647.4936		-20.48240997	-14.48793963	-25.2998433	0.000297433	49296.9663
-102.7298863	-89.53495297	-187.0341584	13535.60971		-58.68555744	-4.603855882	-41.74333946	0.001429738	22314.8906		-5.824958838	-66.08191033	-95.87788114	0.002172359	26882.6507		0.134498567	-63.29792595	89.11571197	0.000297721	11743.3636
3.281608235	56.77979343	-108.7709554	13541.09527		19.39711281	9.955821944	-121.5673913	0.00143159	57048.905		-5.371990855	-47.21599274	28.60818898	0.002176863	28959.1664		41.49930622	-31.9554694	-96.97563097	0.000297755	33884.2747
-45.81931092	-25.34662791	-30.6508004	13563.99417		5.863838513	-23.77819165	38.13776864	0.00143186	81169.9782		-19.76866345	-19.17671954	56.99107674	0.002176914	59783.0387		110.3277374	110.1312517	-157.6521575	0.000297765	10356.5741
2.082512979	-28.32432933	-12.75435412	13568.06284		-40.96056581	-17.07841158	-28.88482677	0.001432707	43263.9589		-70.75450874	-24.98538742	-23.74619564	0.002177078	34833.54		-22.98273926	90.72270773	-4.707115618	0.000298204	34653.3527
-117.3876676	43.6654864	-87.1196836	13570.50711		-27.93426413	12.39020919	-122.3771244	0.001434261	42920.4338		38.74477304	35.34789938	19.66308501	0.002177774	32053.4184		2.183318464	-17.08258215	-47.5170964	0.000298533	34615.0802
-59.32047845	61.97797392	56.88978096	13583.33721		26.20676665	34.75083026	-25.69636123	0.001436676	47264.8186		12.2907927	-47.58602409	96.37818449	0.002177887	28375.0644		25.4251571	40.35188659	-38.80064852	0.000298571	84992.5376
-65.71658528	5.92142945	-117.8351481	13585.70801		-20.5867121	29.51837912	-25.74236478	0.00143674	43312.6024		-17.26142661	-7.344097595	54.90885195	0.002178048	54019.6619		40.88657898	-55.90693044	56.05547546	0.00029874	29194.9856
-71.0260592	-11.27147423	60.88042928	13586.97766		-31.72010591	59.05960198	-88.11085859	0.001437776	30115.4331		-27.18847998	-45.05520246	51.78176586	0.002178147	42320.9667		110.4484345	-15.17793536	-5.867557403	0.000298848	26896.0015
138.5065495	-57.63973612	269.6153265	13589.42751		11.43239001	-37.82526087	23.92372701	0.001437915	49473.3423		-77.23501082	-18.33979966	30.70943388	0.002178467	41161.4965		38.05951826	40.95361005	14.1049456	0.000299335	72077.3766
-64.26235255	-11.73681902	-48.93240642	13592.27261		-43.44416555	139.8131584	-28.62375321	0.001443108	23095.4989		-69.64094279	54.40650903	83.26800658	0.002178629	51580.6193		-13.91230127	19.01794007	50.90657279	0.000299417	94181.5818
38.1364433	-59.22993574	8.589233195	13603.14791		45.3438894	-6.052606954	-43.4453142	0.001444054	181035.816		-64.40619163	-13.52889596	123.7135977	0.002178709	16860.3076		-12.99964916	-119.8916421	-101.9426058	0.000299778	37758.7402
-6.057579098	-43.51951156	268.2930274	13603.85902		-22.89355996	19.98167436	51.00687697	0.00144509	51272.1173		-152.7703759	-27.49010945	23.29112763	0.002178797	53066.2334		47.8986464	66.02486055	-43.54415966	0.000300577	36653.8802
69.33817785	34.75572944	-37.94755775	13605.21295		29.26735426	36.18947607	-26.4920464	0.001445615	17495.402		-41.10410406	-10.86748733	111.3403616	0.002179511	22521.3448		-71.85403024	-2.892445939	-32.47503291	0.000301032	32056.9609
-11.33023471	-132.9392151	11.48337712	13611.56457		-58.43587494	-2.429274559	5.679217806	0.00144806	41473.9978		44.850518	-65.54887445	-92.17532886	0.002179594	45421.0392		-6.120958542	95.22546455	115.669323	0.000301181	25229.7057
-38.02821297	-127.8773111	-122.2140417	13614.81876		-25.54934993	40.31604525	70.34415245	0.001448447	79745.6061		59.64814107	-16.18635912	-15.13860119	0.00218084	31915.7931		5.863838513	-23.77819165	38.13776864	0.000301199	81169.9782
11.71468981	61.43812134	130.6901743	13629.95807		-60.53640077	-3.925522135	-18.11448423	0.001450492	25366.2441		96.33072161	25.31799124	32.2572087	0.002181851	41300.9973		-43.06098513	26.13787164	21.29429208	0.000301252	19873.1739
80.48744176	41.45398773	129.1299887	13634.36159		-65.68134124	41.40879485	-67.96117413	0.001451	31051.6776		-7.46268204	-0.176778828	24.27811468	0.002182131	123374.377		15.57306914	8.883224824	-21.26078255	0.000301597	93208.7118
-74.79551237	82.63522632	134.9303666	13656.12304		18.13339482	71.91388677	11.40126087	0.001451405	41570.2252		13.15412166	36.50731606	-13.63294789	0.002182565	52058.9047		53.06643214	75.10087993	-17.22258948	0.000301678	50410.2642
37.05324303	-193.0035987	11.98015695	13664.04643		45.29361434	-33.08767859	-18.14581699	0.001451997	61647.4936		-51.95053422	11.28989924	12.89132808	0.002183216	66944.1656		6.325654815	4.738743937	-110.9342495	0.000302	34217.6715
82.81941291	-37.08902855	-124.8969114	13680.10045		-36.62542604	-61.60741333	-88.38764095	0.001453439	45419.1381		-23.28586935	-105.6937308	-57.24109933	0.002183628	42976.4741		2.307435712	-1.265781593	66.6518247	0.000302571	66687.8441
30.68322292	-55.90966266	-95.7342946	13699.85986		8.116784751	18.26803777	44.54730251	0.001455152	65537.7853		37.74672822	57.11652028	-61.5217821	0.002184908	125426.568		39.76236332	-43.7713796	-7.668253063	0.000302858	43441.3506
-89.06820779	-76.45806766	-23.07265793	13705.79669		25.48040619	56.48082013	-98.48876345	0.001455652	38590.4833		-2.624725576	-29.59136932	53.63336517	0.002185017	131531.193		70.87449617	45.91061493	8.352059095	0.000303091	46368.4275
-67.07176687	-82.93195619	-68.30900745	13730.45149		77.55422832	-25.91906532	57.46574753	0.001456085	17395.1456		-6.872761039	-48.11095743	-92.45473126	0.002185464	58299.5401		16.38660544	19.68623378	21.93250705	0.00030322	51313.6032
-18.85946111	-111.2064597	-24.1928726	13740.9168		-71.99903414	-35.52246712	38.63925119	0.001460855	56969.265		-24.25216105	9.135868106	94.1588392	0.002185577	148388.724		-70.58746573	-26.9198965	-1.219016907	0.000303393	104217.784
-68.70389025	17.06412665	-17.84020371	13767.00424		-44.93018902	27.04928276	51.68768267	0.001464364	66905.67		73.37592121	-2.100985117	37.31922785	0.002185886	85654.0962		7.078254619	39.42336443	-71.86529378	0.0003035	35495.909
103.728411	122.7352389	106.3323722	13774.27514		-0.327449164	7.466563032	-83.3268703	0.00146438	31454.1552		13.09091684	-76.6632154	-32.73983444	0.00218593	32058.3205		-7.797699591	-15.57519755	-172.5408219	0.000304024	35434.9943
-8.083837205	31.44650133	194.9178045	13777.14391		-26.96866506	35.93129081	87.4370238	0.001465498	74423.5926		-36.28021355	-2.614604892	11.83897846	0.00218595	49835.4511		34.95896149	7.790132904	-62.39454292	0.000304077	63959.3749
-70.58245886	-20.52731031	-72.29803683	13780.33756		-2.007650178	-63.41171849	94.77043564	0.001465775	23614.3417		-1.53280459	1.381166719	-33.01101364	0.002186398	65932.6425		28.37808853	-24.80066002	14.92803799	0.000304121	45963.9446
-114.4721582	49.70476412	-2.185360559	13793.18685		22.70373899	65.59260926	0.401219704	0.00146609	152932.271		-31.41777777	60.56061433	0.828032291	0.002186494	51399.8667		25.14697521	20.00542032	19.90179312	0.000304179	61235.7498
121.4676865	-101.4594409	180.0799095	13805.67267		17.33267702	-25.35449383	-87.90302146	0.00146753	52158.3962		34.33192478	26.53817981	-5.108228204	0.002187075	77354.5935		-19.84920666	-48.78369402	3.82208209	0.000304542	15970.784
33.91578343	-5.545244037	19.28852633	13830.98546		12.2907927	-47.58602409	96.37818449	0.001473053	28375.0644		-32.99414245	-5.261314959	47.72731736	0.002187157	86185.362		25.95822086	-1.858824802	-11.99220572	0.00030477	43870.1068
-69.66844263	-168.0993359	92.5801801	13832.82155		23.19072566	-56.59841695	3.976685814	0.001474573	52999.7453		-68.83646703	-5.013423868	32.73493715	0.002187646	36828.9082		4.998656737	1.56490771	-6.057090138	0.000304782	66055.4627
-108.9443944	-74.75111052	3.02097218	13842.24023		52.21752646	-30.16479424	3.49836921	0.001476779	102353.835		-43.21603252	-45.65582091	-39.14419352	0.002187974	42968.1348		-29.25531544	50.15684241	-199.982423	0.000305309	17369.4254
-57.9427056	-116.0199056	32.16085429	13865.56952		22.55141965	43.6042805	-75.62337375	0.001477038	61904.2041		84.13394607	17.7904418	-77.29182066	0.002188089	45182.8255		-56.47004436	52.33414352	-28.88036331	0.000305353	41548.0399
5.673520202	-38.65449018	-91.44399997	13868.29297		-151.5451121	34.82145551	8.379817809	0.001478428	34755.5351		-45.40942977	-16.04919243	27.77348384	0.002188102	39737.5779		128.4825735	51.16749374	14.08880113	0.000305706	26292.3685
-3.753238425	-108.8183876	-56.39896803	13873.23625		-14.5724985	-13.95846314	-13.79416077	0.001479345	53980.2324		-45.12594467	36.08700445	-43.09705208	0.002188308	56509.2279		4.648054239	13.72060244	-7.654450973	0.000306111	55296.5635
41.0248282	133.7334674	125.8180627	13875.40986		41.3216261	52.61891663	-140.736041	0.00147974	33354.3754		-23.93277478	-58.83329658	-78.50764289	0.002189824	58207.1286		128.5345433	-17.45069674	-33.75071203	0.00030665	41370.3517
-127.7322654	-116.2177955	-99.68107564	13883.27428		44.55007771	-65.633594	57.24346294	0.001480427	33226.1345		-21.34534567	-39.00068339	-38.67105216	0.002190675	54919.4506		-32.1382073	-37.16979072	-106.3361873	0.000307091	44783.7176
-172.8671152	-64.79567428	-73.19044342	13887.1895		81.41323519	29.45012995	94.44658603	0.001482728	35027.6453		12.42520947	-8.647578562	-50.8757253	0.002190765	45262.7071		101.2609861	-24.21143143	-30.78972972	0.000307276	10036.1113
61.73449709	-180.2039404	-33.3015633	13905.17469		17.93109144	-16.13088119	30.13231303	0.001484069	30017.0757		-51.74285456	29.56653614	56.09164547	0.002191078	30143.4491		-56.00220381	-111.8533619	-116.5292183	0.000307584	32256.6287
84.1389861	71.55272776	-234.0817074	13906.88883		-16.54910079	5.54560292	-150.3126376	0.001486871	45825.4461		-13.26194898	-8.519913139	-87.29622741	0.002191724	25343.6315		9.956337859	14.66000435	-24.58426538	0.000307901	138221.807
228.372846	-67.03837815	150.0837625	13924.87736		19.79124261	-55.38195211	31.70165791	0.0014874	74089.3813		-25.37082669	-47.62172662	65.01441441	0.002191754	45265.7176		84.98914217	-52.8523458	168.3149432	0.000307985	30538.3127
-164.3231368	-3.523780929	-29.45444731	13926.02958		-17.74290081	20.83580695	148.1554566	0.00148967	26266.2484		-8.938307856	-71.96947864	23.14405019	0.002191855	31136.8355		35.01881317	-2.899624202	-10.03666892	0.000308019	74240.1437
142.566259	90.52457008	157.7540823	13931.3932		-67.24426717	24.30223925	9.842428292	0.001489865	32189.1555		-40.72026092	8.456568752	104.1614064	0.00219279	20306.7164		-65.76290555	-127.8400143	-53.6480279	0.00030861	25600.3718
-15.60873233	-11.05992869	96.24231053	13941.36906		14.98937047	-28.61612057	21.00798064	0.001490792	70858.8426		5.064938417	-42.59634531	126.6720732	0.002194271	33956.3015		21.48225327	45.96977555	46.68474013	0.000308669	45433.2107
26.01300955	-63.78849306	138.4282777	13944.3173		57.11120191	49.32104277	165.3504962	0.001492487	17768.8816		-2.689519021	-10.18700798	60.20795791	0.002194316	85601.8017		39.18942378	23.82698024	-57.5484893	0.000308837	17962.2735
-161.7774831	18.07660232	291.5521039	13944.67088		15.71525874	-2.53900448	6.056070042	0.001492614	28145.8851		80.67545962	1.066891839	85.01322467	0.002194569	36237.3577		44.17131848	60.38722688	-92.43582932	0.000308915	6890.93438
29.81488182	-65.39740969	110.7640509	13947.84882		-39.05827469	11.13061989	-212.4752147	0.001492659	23432.9427		-76.88913906	-36.45861703	-19.41237527	0.002196639	31688.8302		28.55944132	9.650213678	-10.47917356	0.000309609	73412.314
120.9336189	84.6993084	110.7507217	13954.51229		-20.72950295	43.38616013	30.24416559	0.001495331	62238.4099		-2.5418526	15.70931974	3.378438738	0.002197581	51061.871		3.729237079	7.137384237	-29.29548145	0.000309866	38735.6962
-30.73398493	-78.93157342	-85.07143912	13957.64395		50.9227358	8.176103076	-1.116690792	0.001497919	50359.4445		40.33921099	4.17197704	72.71163957	0.002197702	57987.9653		-1.496567775	-60.45196947	7.281367462	0.000310708	45135.5553
-43.92347598	-27.1259688	118.6009742	13971.40217		38.078242	34.7368601	-72.84212081	0.001498221	17654.7851		39.99735965	-11.85074623	-84.84229309	0.002198156	46110.6194		-23.28586935	-105.6937308	-57.24109933	0.000311113	42976.4741
205.7264858	40.4935124	70.41444766	13990.25343		-15.25785649	84.82937896	17.93000155	0.001500068	35498.6199		49.1832034	-13.30224223	82.67531701	0.002199833	27676.1733		-10.47572329	34.64844	-98.71570764	0.000311216	69084.1254
-39.82040607	-1.651096995	-175.2175666	14001.50463		80.82221955	-13.76040993	-24.2435281	0.001502089	27102.9267		-16.30073704	61.91907288	66.84220031	0.002200234	58041.0609		42.83551286	-10.2772908	24.47349982	0.000311318	42850.265
-29.04332282	-7.320944343	-12.41407748	14006.03304		-7.797142754	-101.5665871	121.0711298	0.001503457	23586.8456		22.20256305	-0.637396739	89.5949637	0.002200645	43863.1077		42.33086658	3.116932721	-25.62225076	0.000311372	91153.5084
195.9508925	-157.8613622	2.259298269	14006.47834		-31.87827798	-22.89147524	0.857186139	0.001509198	59821.3854		-46.41548771	89.04747768	160.818762	0.002201809	28101.9328		-49.83504974	-38.76889382	68.23791205	0.000311972	118886.175
-47.76290357	-115.8235856	-273.0240506	14010.23569		13.45231876	-33.74962607	61.46669435	0.001512443	36055.9196		21.25850984	-1.429502476	-12.30278573	0.002203891	64609.4302		7.925817964	118.209755	-69.20801591	0.000312075	38902.4296
135.0938711	-43.86460354	-182.5866761	14023.10436		3.471003429	29.58930026	-116.2879308	0.001514472	42237.4741		-57.85651985	60.61933982	69.23159407	0.002204402	31223.6187		-50.73744399	-119.1395345	-27.10875438	0.000312095	36268.8785
-69.90735473	-193.9118678	11.78714873	14060.29179		-162.9622325	75.29010472	-16.47741793	0.001515274	18242.3992		33.17640007	16.30100268	-16.90334641	0.002204501	34536.5044		9.98226807	25.37706393	-26.56633644	0.000312587	43995.7118
-11.97908412	123.7939703	-87.9393466	14064.41101		-42.09241931	-34.81217292	-14.34022225	0.00151606	83826.7516		49.88588517	9.786466135	-60.39657939	0.002204912	46859.1737		-76.69819603	3.796393691	-0.008152105	0.000313	44902.412
-91.86569036	-84.32946004	-118.0252947	14067.75094		33.33647603	50.40568347	-42.87823192	0.001519762	116469.811		-44.32521043	-138.5590974	-27.56654773	0.00220558	15019.88		48.88604497	18.07823093	-9.775819726	0.000313162	27850.3303
-101.8908892	-63.23429031	49.56324085	14077.67463		56.61396531	22.79033881	-15.95546705	0.001519782	32450.1489		2.741667108	-67.89146984	76.00793331	0.002205693	41490.9547		18.38206683	52.59398258	-4.723234502	0.00031317	55110.9666
-12.41326827	-3.674062073	77.18915552	14086.84895		-19.98889306	-39.75552815	22.6331493	0.001520647	52790.2221		-1.107084532	-19.98974129	-51.31126026	0.002206432	50272.348		-16.61320301	131.795812	-37.08210951	0.000313231	19893.3589
-40.82860368	-146.3765441	89.94435775	14089.99105		-94.19923235	-58.46226063	73.28733567	0.001520732	34710.4529		-95.3088068	11.68716441	108.8322613	0.002206438	24706.5128		-75.205536	-8.271841009	33.78506561	0.000313554	22054.0077
50.61354138	-14.29414578	-133.491323	14100.891		38.76980405	-42.98004291	-6.662719687	0.001524367	33675.8347		-20.74437537	-14.43815886	12.84231305	0.002206653	44158.9496		-4.105936373	21.32313326	2.488513028	0.000313888	88101.407
-67.16172153	-53.63437384	-49.10748019	14101.46253		-62.96835139	-99.94917942	52.66464206	0.001524746	20479.683		-0.73335061	-9.998420179	11.09023085	0.00220668	44500.1903		-41.78624255	20.12308965	-9.362238041	0.000313971	76749.4045
83.28987573	-151.4572664	299.3088301	14111.20066		28.77326629	-2.410323763	12.10627488	0.00152588	88331.161		11.12887866	-29.79527703	16.619509	0.002207996	49441.6262		-30.24329933	-78.00568513	-37.18606273	0.000313989	22023.2649
21.52730969	78.10307008	-111.845571	14115.15477		16.38660544	19.68623378	21.93250705	0.001525917	51313.6032		-10.05884187	47.51442784	-6.604376122	0.002209737	27397.8309		-39.33439933	-62.31964534	35.43166374	0.000313996	75006.3687
76.62774434	120.4588634	168.4326745	14118.24716		23.81352799	13.11669867	-53.79894492	0.001527363	37326.3058		61.15104579	87.39054373	-11.63578295	0.002212197	48496.3215		-182.6924517	-51.60191054	24.19049332	0.000314195	25584.1901
-23.68451695	-10.75735798	-173.3573216	14118.34568		-37.0696783	-62.22754042	-67.20279749	0.00153087	50688.7063		-23.89855009	-53.15738743	34.24396418	0.002212463	42915.145		-74.53880725	20.01141613	1.695006306	0.000314225	40813.3702
29.6882335	-143.595102	-43.76790194	14131.91248		57.60876754	13.06303906	94.48870395	0.001532874	38273.9532		33.33071551	43.36128375	-72.60184847	0.002213191	62614.432		42.74719943	34.55304101	-24.78816175	0.000314314	57765.3857
-46.90577384	-76.29554472	-123.6116845	14148.03343		38.30045507	28.81294005	12.40129754	0.00153302	40377.8411		94.4612228	12.76361005	-104.748331	0.002213681	80576.532		13.69726862	53.96737239	-107.2903168	0.000314629	27720.6785
-157.898801	40.27143081	71.76193265	14155.84064		5.005160151	-113.5492937	-115.7820833	0.001535359	44713.1132		28.75724548	2.001947655	-83.15776093	0.002213927	99306.271		-4.663397209	10.13290637	-11.57947524	0.000314917	71896.5793
-0.176703261	77.82499188	-19.24313277	14156.36062		-22.2122334	-0.197426165	42.93174951	0.001538698	77162.1699		22.53487772	-54.65366159	25.71889963	0.002214075	30942.3465		2.81403055	-17.94395453	-53.48713285	0.000314918	56976.6035
31.80511134	119.6099121	87.45788426	14159.06695		-67.83021451	34.33561036	6.064175829	0.001540376	34972.5503		-49.4157802	47.93783335	12.81208573	0.002215411	37228.6188		21.3219288	14.7776779	-15.62794469	0.00031497	85770.9938
26.12995179	28.48370251	-177.3706401	14177.71182		-7.901782975	25.34813038	-46.67571756	0.001540927	37078.0305		99.031149	-42.61226968	-21.12165854	0.002216572	34552.9424		34.41161573	-46.28671378	11.18397479	0.000315109	82701.8791
202.5222941	42.5273211	113.2893333	14183.00793		12.95553013	23.36872235	123.1345131	0.001546335	26365.0703		-88.53325299	-75.55581873	-32.33182556	0.002217717	19286.6777		-10.62317127	-7.223423508	104.7309883	0.00031529	46648.3274
-33.19719791	-206.6165584	3.478792431	14197.8217		96.9675302	-0.005856245	61.38633075	0.001549213	30911.9283		-67.41546933	32.74151079	48.47955152	0.00221793	43662.9538		18.32211622	-20.13373768	21.87852886	0.000315604	72599.8384
33.00321857	-113.2782738	-20.36698344	14213.22619		51.84449325	143.3481368	-114.1538723	0.001549638	41198.5673		-6.334616594	-55.10095746	-18.51572809	0.002218063	39619.8337		-6.98648327	-23.402524	-111.9118056	0.000316543	50204.0196
53.27478581	-73.32902538	4.812915908	14221.74641		68.93534543	15.78195052	66.62282922	0.001551234	25503.8434		-27.75680189	-37.70389622	50.59641558	0.00221812	64126.1739		-41.05085382	-26.95855643	20.88871098	0.00031689	39940.048
44.26782141	72.15902924	-17.88573939	14224.4307		-7.866744544	9.604006731	183.6748654	0.001552486	46134.1049		-7.246187744	-12.2193102	-51.50071652	0.002218212	64689.093		17.35292247	7.121369674	140.2873853	0.000317318	42040.3024
46.15622472	-26.03070089	-0.10053687	14230.21381		18.38206683	52.59398258	-4.723234502	0.001552953	55110.9666		-42.25104557	15.71200999	-99.08669584	0.002218718	38409.655		7.454604399	-111.3275929	-103.6451238	0.000317469	8859.13955
-105.1899906	103.3117892	135.3860419	14230.23399		17.49280849	-25.73512754	-135.6439907	0.001554532	74003.2958		-45.02040088	-129.2575375	237.0430753	0.002219087	8629.49739		20.18574861	70.40036351	-1.170230053	0.00031785	71943.9517
-8.894598937	-114.4998432	-87.3467621	14232.18992		-28.85007307	-58.01660884	149.6995766	0.00155545	11806.7212		-5.644176227	18.47760005	-0.452998384	0.002219634	32539.6881		24.54428739	35.29707316	51.14661947	0.0003179	103761.001
53.30039306	98.71973624	-209.9498377	14236.25108		9.245951285	25.99523614	-106.9713427	0.001557297	34810.7166		41.93863145	32.60835876	-51.43075667	0.002220239	78442.7097		-2.497262757	2.269100505	9.256339463	0.000318	129967.348
-20.2012487	-102.7052349	229.4161491	14238.12067		26.85701148	22.23114862	-23.85774077	0.001558245	79549.9854		-47.46568484	31.34837277	-69.87477337	0.002220239	61522.3105		-16.68207936	14.07970883	-111.6078839	0.000318046	39794.5103
-36.12206843	24.89051534	177.4613014	14247.37672		30.24255833	31.79339747	-38.13645604	0.001558436	30033.9152		18.40828672	-52.30038477	-103.1606783	0.002220388	31398.5843		99.26613685	-63.18732947	-28.67453328	0.000318133	31185.6842
67.0470814	-9.768794557	79.8379839	14247.78632		-41.60003895	-35.15638885	-56.98423303	0.001558619	47627.8995		-2.808068933	-43.29269419	-7.324773798	0.002221903	93777.8176		-47.17751036	-33.30418603	19.84147502	0.000318645	71332.1351
-55.20539941	24.92816549	-31.60000331	14257.1213		-21.00268981	85.67627048	-46.85340251	0.001559646	28461.1439		-77.10778604	-35.17787335	184.3193658	0.0022227	27107.1945		-96.28128569	-106.3084042	123.6337514	0.000319015	35387.8703
-87.14339813	261.6088976	58.26095821	14259.13767		42.66263831	-98.91263736	-170.3017046	0.001560175	23435.8169		106.7394519	66.77676124	17.16995992	0.002222956	6493.4142		11.16146839	-16.47995657	-37.12994567	0.000319038	135973.986
-105.7318854	-32.02534089	108.9445287	14265.31001		49.03314359	0.559838358	-54.77372148	0.001560493	76805.678		-1.553150293	-72.26633037	61.68033273	0.002223655	31054.5848		28.0785099	-66.66621926	80.22274555	0.000319767	38731.132
-142.588155	31.50867832	16.73601127	14266.63746		-5.162701699	-17.58412933	-64.8032418	0.001561292	54406.2354		0.619943107	65.01256036	-29.91591521	0.002225156	68154.6837		4.902318659	40.52246657	-38.65037318	0.000319774	86047.1598
171.7821418	46.02297102	99.71417549	14274.92023		-20.9115707	28.30980595	96.54318076	0.001561529	30352.8718		-20.95300364	-30.2140313	8.640366868	0.002225631	114035.38		39.91959933	56.71150476	-122.3256387	0.000320053	41680.7253
-57.79455382	45.68384018	-91.47155999	14293.34588		-9.660417694	31.02659322	111.9425611	0.001562277	92664.9828		-57.89611521	30.18401125	16.90230288	0.002226032	35671.6994		31.44687381	22.95814992	105.0486644	0.000320284	28841.8159
8.425493744	-35.39180049	-134.6125819	14297.57434		46.60888683	47.60797359	3.028873002	0.001562313	31144.7511		11.87149537	48.35360912	-63.73396318	0.002226611	24655.9976		25.45669279	22.126028	-1.58808288	0.000320316	45343.0112
67.31642797	150.4290549	57.25201243	14297.82218		0.860332512	3.452862264	-147.3520873	0.001563111	27079.1257		-16.54910079	5.54560292	-150.3126376	0.00222725	45825.4461		94.4612228	12.76361005	-104.748331	0.000320382	80576.532
-118.5257519	-197.2123569	6.967005606	14307.39566		50.17882024	-8.76193477	-71.68852655	0.001563709	46124.7566		-12.4292299	37.2098564	52.26667972	0.002228175	67275.2024		-40.86651981	-62.07824193	-187.203139	0.000320522	22515.4469
-18.96793086	14.7135086	147.6621744	14311.67302		-37.38357536	-47.29382976	49.42340637	0.001564473	33206.5236		3.803472959	52.57472756	5.669727139	0.002230493	41680.1831		26.42692599	3.012689686	113.2870487	0.00032064	61320.6243
-7.949022029	-89.9142537	-102.0523651	14321.79101		-34.38761424	68.784331	95.4888371	0.001565254	30412.7046		-94.27311736	29.30070921	114.0609877	0.00223082	37957.7707		-30.92203745	-32.55543978	55.96564551	0.000320902	47391.6987
100.7494709	96.97469365	173.1575485	14328.24445		-11.52899791	167.1071708	19.85043472	0.001565358	22871.0307		21.61953555	101.197593	-80.50457348	0.002231962	30400.4604		11.59616167	-24.21231247	-50.63094764	0.000320984	64146.7344
51.0484912	117.2294576	-54.56439916	14333.33377		54.99584896	13.94395602	-82.68131358	0.001568099	29201.5505		-1.516640636	-15.22726354	136.9775582	0.002232107	47529.6853		50.75657342	-101.5192609	-277.9174574	0.000321113	20772.9789
71.0786439	119.0819367	6.929352445	14356.03675		-41.27820992	-44.28634269	204.3802635	0.00156842	38489.0549		47.24743434	92.69573425	58.88935712	0.002233361	39559.0532		69.97608469	38.1542831	-129.6419453	0.000321275	33531.5264
77.08184471	22.88291542	-53.88373016	14356.42855		28.75724548	2.001947655	-83.15776093	0.001568799	99306.271		13.33399103	-4.947925767	-54.8883136	0.00223349	61032.1587		-52.70006018	-40.4499374	38.17768683	0.000321552	33075.6
36.97187194	18.50357889	-85.39071497	14361.37073		46.27733849	11.42567569	-69.3932536	0.001568907	101548.415		8.186455295	-16.32465853	142.3222449	0.002235577	31898.4517		6.382886439	18.33121534	56.0067296	0.000322143	79616.321
83.95199202	189.4366903	80.46213728	14378.63858		35.22609938	-9.416576606	-3.781756213	0.001569447	307166.705		13.19707389	0.697919656	-49.67177855	0.002235968	80534.9516		41.14429242	23.04822869	29.48747381	0.00032224	58372.7329
174.062767	111.1855938	51.83516078	14383.47716		93.87755923	53.15593184	-50.2730906	0.001569927	67690.9086		-17.93245771	1.6892228	72.23875442	0.002236742	91509.6351		-29.71945586	2.374905447	17.06525333	0.000322331	88149.9376
-23.85129636	112.9552693	77.84509661	14383.86782		33.21705086	-17.42938401	-4.125491581	0.001569991	48180.2848		-21.09120051	29.26310907	-23.14102261	0.002236789	76643.2144		-24.1090553	-76.00980345	58.1489322	0.000322551	70896.688
46.19796434	-125.6223657	43.78843036	14402.76943		105.8901398	21.12457664	-34.58567688	0.001570951	27883.0678		-31.07097346	43.29357566	-51.54506565	0.002237608	54366.243		-28.42739162	31.63237791	105.4921432	0.000322602	22276.5598
48.22649107	37.72364867	61.44508796	14411.63335		51.22138209	-13.76620771	-36.10892752	0.001573556	64537.8235		26.4683899	35.07748627	151.7123279	0.002238677	24242.5645		-27.72747646	-55.58865332	57.33347503	0.000322841	35487.8162
81.86519143	46.4221684	-266.617589	14414.37256		-1.468418441	61.86091387	-83.54600946	0.001579324	56767.6127		-45.2007522	-38.68529385	-22.80483016	0.002239034	31766.6126		-1.516640636	-15.22726354	136.9775582	0.000322877	47529.6853
-61.77782586	-140.3908925	101.7486771	14414.47279		-0.162920576	-48.82865857	-7.613116123	0.001580755	97071.8234		-96.11289434	-79.92672116	49.37325225	0.002239463	46557.9085		10.75616901	-34.79227853	110.9553633	0.000323378	39231.559
-88.47732661	30.50442403	-37.12735835	14416.8567		-52.83688212	-10.36609178	-183.1003765	0.00158176	26215.1324		28.00845447	-17.02656837	85.36196199	0.002239546	17904.6925		-0.617664744	22.65508405	18.24999797	0.000323656	81450.4215
4.340395542	-53.05656297	57.21292218	14422.48428		-28.69615116	49.74232108	56.17891016	0.001582888	43020.801		-36.14856852	86.58885616	3.759637648	0.002240002	22417.4157		-13.37844832	38.0681277	-80.84096733	0.000323826	23465.5367
101.1921537	-124.3690963	35.10125572	14464.84301		40.16085249	-47.79786224	47.52818303	0.001583622	23542.2408		-20.82555204	-24.17035012	21.97019356	0.002240313	110445.189		-107.0318239	-75.50484634	-226.2822533	0.00032384	7505.02758
16.88963444	-35.88548972	150.8093461	14465.87473		-7.578234757	-60.78740209	43.18789938	0.00158432	70881.5027		-65.66538389	56.1632126	93.03013617	0.002240695	34352.4754		-34.77846598	-31.64908436	-11.30084461	0.000323863	51841.0342
35.5601866	-13.37856558	-117.2472998	14492.75145		25.4509109	17.16658007	-129.1041669	0.001584884	28180.131		-10.86404986	-59.69770782	75.7983148	0.002240747	26116.3407		22.25250729	94.05655179	-24.37688375	0.000324064	24803.5929
70.38470855	-65.86002972	104.8028618	14501.90487		-21.09120051	29.26310907	-23.14102261	0.001585572	76643.2144		-41.13973168	46.78215669	-62.18849884	0.002241858	42137.5066		5.239728937	16.09199078	-4.989188382	0.00032434	51105.1628
-93.98844814	95.11620766	-169.8476423	14502.5552		-162.318816	80.58855677	-129.4837901	0.001588034	15536.8266		63.38344711	53.86102339	107.5299796	0.002242349	40056.2443		26.97974168	-12.93856839	23.88190133	0.000324357	81273.8322
-46.12698526	-107.0247103	130.0223449	14521.62463		16.61985246	-7.883085501	-72.15923036	0.00158822	69562.4505		5.742222359	-49.67159186	-50.07764834	0.002243028	113017.675		-12.20235353	-30.37467001	-38.5649119	0.000324457	27905.7095
49.64306004	102.5807277	74.68322665	14546.42026		55.54638345	-38.93213664	-53.81010735	0.0015883	41964.7787		21.45838988	-37.72953283	2.373818142	0.002243078	59131.041		2.38544143	11.46783554	101.2400166	0.000324496	28467.7534
103.8596961	37.38743858	90.61499911	14558.29174		12.35314885	-37.3777267	-21.77283119	0.001591846	35028.3409		-8.281741499	24.05747685	-23.50551284	0.002245654	43358.9483		24.71633912	7.448649036	31.72941472	0.000324665	57937.0262
-57.93228614	65.92978148	-280.3599447	14566.45375		-68.83646703	-5.013423868	32.73493715	0.001592803	36828.9082		-87.99699722	-62.98828311	68.53429035	0.00224613	11917.1906		-10.41822	6.844256442	87.62293133	0.000324746	39490.4047
-37.67309279	104.2983464	96.0731331	14577.84536		-5.046214715	28.39159797	-18.92257929	0.00159491	46470.5978		51.09301961	-23.33307992	37.35974485	0.002246297	45552.773		-8.067531002	-126.3041153	-19.22639261	0.000324824	53560.2311
-50.99710449	161.718125	-66.63113531	14584.35525		-65.46208394	173.040617	391.8998423	0.001596748	17614.1657		54.88794716	62.22966986	61.61118551	0.00224674	33035.9733		17.89646671	13.82170106	-53.36783915	0.000324838	40927.6681
1.232707047	-14.63591221	-90.75244829	14602.16367		-13.79022287	-3.221301867	11.36623364	0.001596789	30035.9526		-15.68580145	-31.59597223	-71.48789787	0.002247629	39167.944		-17.81600287	5.442418747	51.78532171	0.000325011	139787.676
-99.91871083	-92.78762806	28.68116953	14604.88714		-74.79551237	82.63522632	134.9303666	0.00159715	13656.123		5.126156126	-35.65959947	-22.30506217	0.002248105	27299.1528		11.43797401	36.30367379	-147.0669161	0.000325047	64272.7516
-56.12935968	-54.40140758	98.96028687	14607.30537		-85.99641393	-58.25668333	89.80157962	0.001598163	36284.0111		-50.59439387	-67.76716686	67.74552535	0.002248328	20690.0693		76.98899761	21.88323391	-11.26958717	0.000325221	55170.5313
-138.1053495	-55.00752321	54.56299233	14611.60071		-46.41548771	89.04747768	160.818762	0.001599017	28101.9328		-18.47441478	74.17570079	-26.16613099	0.002248339	25300.6247		24.28502221	3.341798949	11.66437917	0.000325232	97874.5002
94.57851244	-14.58983245	57.69805744	14618.91514		-15.10108184	20.88996961	36.3202791	0.001606398	135645.207		-57.61511349	-49.27431696	-54.53501289	0.002248894	25831.0544		61.55457097	49.86666323	-20.12589729	0.000325365	59774.1791
-145.6851862	118.6079439	-167.3996469	14629.9884		-4.441757582	-14.68293757	25.7477025	0.001608199	59141.2826		-11.16341195	59.89291707	-35.53315463	0.00224997	34848.965		21.34094519	44.92653155	-114.5535675	0.000325783	20475.1852
3.505367747	51.13513264	-59.56589511	14631.73591		-4.845656953	-58.23730112	32.79821151	0.001611007	59687.0798		-44.96290603	3.02451473	-37.90648996	0.002251573	54395.582		25.43392638	-26.55954147	40.77199338	0.000325853	26765.8335
-41.56275473	-10.15124947	-159.5942136	14635.80562		5.800866935	37.79108887	20.26115844	0.001613375	85712.057		106.9830484	6.313956089	13.2067148	0.002252554	42216.6457		-63.55925023	53.3906977	-42.08267941	0.000325875	36833.3309
98.63112515	108.4880141	147.0534611	14650.71318		-19.97005041	-56.49727709	-6.198972132	0.001614564	31962.9394		-68.66088817	0.688321945	80.92153187	0.002253145	22866.4284		20.3128625	13.10293091	87.34694175	0.000326487	48674.4877
-104.0101029	8.528756831	-176.0270081	14654.75504		5.742222359	-49.67159186	-50.07764834	0.001615371	113017.675		-13.65709824	10.47371973	63.09071884	0.002253965	34677.8949		-24.02808311	-10.56976964	10.78964619	0.000326684	101395.75
-63.76672151	-27.26859559	91.85117471	14664.53852		41.93863145	32.60835876	-51.43075667	0.001620396	78442.7097		53.96341838	95.97949823	193.1736486	0.0022542	43917.0938		-56.31254594	-5.046569125	21.23529507	0.000327802	49040.1379
-56.48644295	-33.21906969	-11.21948084	14670.19969		-23.63046522	-5.123620726	-92.77525768	0.001621501	57466.9157		-70.79026946	-94.15172404	-47.5981041	0.002254662	16478.127		-68.95140074	-30.49527715	45.84624322	0.000327847	12004.3615
16.64339652	254.4338009	-77.04970529	14690.34972		35.45970606	-47.85729612	47.25842905	0.001621633	29493.6908		70.00852136	-35.29926207	-161.9261916	0.002255568	40408.4823		0.763340385	-61.60979896	35.9329271	0.000327964	59951.7332
-0.821333368	-26.31632304	45.02739201	14692.42056		39.28155699	40.78377002	34.04047221	0.001623898	285859.962		-32.24720837	-99.80427084	-32.24994116	0.002255644	34337.7919		66.71769814	-13.40532312	-56.99678395	0.000328098	41170.2748
28.64350312	-33.54676415	53.49770474	14693.41953		-4.105936373	21.32313326	2.488513028	0.001624708	88101.407		-115.5727283	17.42017448	21.81552664	0.002256525	25986.4436		-25.1071995	-31.69394276	61.49010282	0.00032828	36471.2506
-150.5990792	-105.110804	63.53561721	14733.50242		471.4691534	283.5809311	257.2856865	0.001626814	3365.14404		36.05176321	10.71373995	-12.15795227	0.002256743	29467.1918		30.07386147	60.22373157	-103.2304436	0.000328319	37722.111
-49.11441929	42.68716043	272.8152488	14755.34651		92.17575136	21.28491554	121.1655321	0.001627345	21375.1844		-19.1155837	-22.55214574	80.728051	0.002257075	29938.2659		-52.30543818	-30.67924124	-32.28732596	0.000328649	40683.4988
12.98301475	156.0372636	107.373582	14765.99603		-11.54757995	-57.26328664	-56.82858209	0.00163285	72537.1213		36.56845041	24.72319075	72.61560772	0.002257989	24289.7642		34.95376167	8.122725129	-29.11571887	0.000328656	48353.2116
-48.85142607	-44.1955807	-47.30157172	14769.54431		67.65124987	-40.95980937	16.84307877	0.001633478	84543.628		-1.010051209	-37.84230462	10.22139114	0.002258224	58539.65		-20.18569111	-15.07823354	-58.36506075	0.000328761	113234.647
73.84450043	-142.3536917	42.47631961	14776.65429		74.86249066	-75.82083294	21.65699482	0.001634039	25565.8342		116.2149585	72.3743156	49.64270043	0.002259759	15919.3702		54.94135024	2.193419288	-145.1927975	0.000328872	41816.7034
105.7798958	20.2249338	9.300080282	14780.84738		-10.2812549	-45.37743858	-154.3501088	0.001637047	32946.259		59.76651079	32.17792377	103.625858	0.002262105	57674.3083		-38.32720233	58.45137198	-40.69505307	0.000329279	69028.1694
71.06620867	-42.36376475	-88.4165028	14781.02224		-86.36540331	-1.117011398	88.08490563	0.001637791	59543.5448		23.70063684	-5.354358189	16.88287555	0.002262631	219913.522		-29.70469633	-41.45420116	21.07738654	0.000329927	63094.2261
-68.97580298	-17.10088243	-98.77202085	14784.81313		20.71291899	-44.15321922	18.13746979	0.001639835	28961.1835		-31.85935161	-100.7029382	72.75899863	0.002263503	22901.332		114.1631295	73.93433577	-208.4724498	0.000330259	44623.9166
199.2920759	28.50694632	-145.1443904	14790.71015		15.80246559	33.42969166	-54.73544343	0.001640631	50798.1262		-36.34181641	24.10142767	59.13557303	0.002263708	40477.1663		31.76717759	27.73767971	-163.1529789	0.000330469	16786.5111
-86.61410521	-44.79992357	-80.56962068	14797.23625		56.70393047	-21.00843975	148.4328698	0.001641203	51838.1707		-74.44559634	-7.026078061	65.54574896	0.002264559	26616.4392		-94.78188185	-12.80838216	-29.54745701	0.000330552	38289.7836
8.828560846	-70.43540511	-156.5934758	14820.62149		-84.9579222	-48.46624088	58.42793532	0.001642604	17533.1832		98.63112515	108.4880141	147.0534611	0.002267091	14650.7132		-92.18625747	-68.68370596	175.4546739	0.000330698	34228.8734
63.26084071	-40.30243041	5.024501664	14824.56056		31.76252804	-44.47406484	-21.70253477	0.001643578	41347.7064		28.7151751	19.57044763	80.46814485	0.002269363	29409.275		6.181600561	-18.77512284	73.25218795	0.000330721	43650.9303
-76.14232715	71.53011775	-228.1028068	14825.16938		-79.98773162	28.733563	32.09358774	0.001644975	28625.6623		-180.9903613	33.68950582	12.88725895	0.002269851	16767.4852		1.736892893	-21.03327019	42.90257644	0.000330942	42375.9285
-106.3061303	-22.08815691	122.6293441	14832.96491		-6.98648327	-23.402524	-111.9118056	0.001646203	50204.0196		-31.34642319	-0.386479208	0.927279639	0.002271067	59727.3831		-30.73398493	-78.93157342	-85.07143912	0.000330953	13957.644
62.17348805	116.5238278	-4.941446667	14838.82014		31.03128322	-6.869705204	-59.2233315	0.001646701	39053.5259		-17.19194535	52.33867969	-3.312961967	0.002272093	67646.3063		-15.87112712	72.65052728	48.91869352	0.00033158	20854.6478
-16.49045696	-5.120189529	74.73709271	14850.37668		36.33469839	-54.21738394	8.166847786	0.001650112	43654.3232		13.57528685	-74.24420485	-26.27051701	0.002272267	33097.5041		34.9013261	-6.05077622	68.60822443	0.000331706	56570.761
-76.91789743	51.72175916	-46.39588406	14854.36858		-7.332144038	59.47058372	-20.5184561	0.001651504	48880.3435		25.75076994	-120.9082552	14.63210348	0.00227266	39677.4962		22.70373899	65.59260926	0.401219704	0.000331937	152932.271
-80.55534069	-154.6630159	-41.0923622	14866.82961		-34.16095553	-4.238957629	12.18477237	0.001652623	32628.911		-91.56536184	-20.15248825	-51.98591439	0.002272807	14958.1457		16.62585722	-17.23186994	-9.079046849	0.000332479	35193.8565
158.7483387	-81.48472087	134.1533161	14870.01486		20.01711171	41.52064458	100.3878986	0.001652696	33518.9157		-4.267837944	-42.52986165	37.41655956	0.002273345	38654.1018		9.165582735	-20.94820226	-7.30815808	0.000332598	87256.8952
97.45490123	69.39278126	-0.166991915	14876.59086		52.09190523	-10.06656205	-53.87796959	0.001653954	27255.8682		26.40370915	-9.321464987	-53.16817796	0.002274391	91517.8461		39.36717768	-19.25998618	-52.94997729	0.000332603	31333.3279
-5.042415854	-5.934620297	-218.3423465	14878.71434		30.88882064	33.65336288	-54.15355963	0.001656702	57540.4411		47.954545	-28.50445278	-102.7898904	0.002275081	29150.3957		-50.46459585	-4.363269541	118.7932479	0.000332649	48416.3398
60.43876518	14.15298154	-91.02705801	14883.94099		7.057888317	31.89989604	46.72484118	0.001656971	33065.8394		-34.46323943	33.32939158	-37.61596298	0.002275238	65034.5493		56.62234902	-33.77850216	-26.78396054	0.000332769	43645.8555
-48.53000995	-28.64189616	163.6853175	14899.31752		11.98122824	-4.534908111	8.592183777	0.001660165	34844.9591		-26.7082749	-74.96717839	11.65636889	0.002276322	62021.3386		-7.246187744	-12.2193102	-51.50071652	0.00033306	64689.093
-99.42967125	-21.5333167	24.04747501	14901.10433		-290.5555397	-12.4422874	-37.96292832	0.001661114	13442.4522		40.68914362	-64.68712485	9.315041033	0.002276489	8634.064		51.55355487	-48.18382275	-40.80586423	0.000333148	52220.9724
159.5509262	-66.98573169	-37.38956793	14903.02173		-74.06373088	-30.0984497	202.9362403	0.001661948	19640.8966		-38.53089164	-3.144857787	33.12123135	0.002277497	53792.3831		46.22992653	46.76769218	58.98079797	0.000333249	48101.4332
69.23506813	32.70278492	27.01926259	14925.09992		-39.24278905	28.11571474	133.7684746	0.001662748	58567.4387		23.92175562	-7.707132243	-50.67622618	0.002277577	62034.5898		17.20299674	58.09325137	-50.10836673	0.000333289	36426.2724
37.54641666	-17.07774558	-88.53273253	14933.5646		-56.77181462	-144.595959	154.7785107	0.001663504	12920.3786		66.02019831	75.74817056	-6.035752051	0.00227965	34804.5651		-47.1663767	-15.10918035	70.46166708	0.000333327	38474.2812
-13.831469	-73.12209947	-10.1086939	14937.89748		-3.416827768	-0.863174874	-17.66904957	0.001664696	332792.932		23.19046439	-24.18427263	-33.82610478	0.002280551	54287.3754		50.124612	6.162572777	-87.44487852	0.000333421	40513.0688
-86.24113141	24.93860935	60.9695449	14939.40956		38.68853472	44.01205207	56.16828967	0.001664914	68808.8617		-22.04770876	30.9071589	-14.82061024	0.002280824	28268.2577		-65.63488685	-78.23934503	120.1825921	0.000333653	31876.1845
-121.4864415	-11.78417932	-21.39639997	14939.47615		52.56337619	-18.7977351	-49.30441341	0.001665706	36904.2791		-21.60853515	-9.388107641	29.07406527	0.002282712	130588.917		-57.57378469	-50.03130618	-58.53621317	0.00033371	45309.7198
-89.95358119	-146.2372004	-93.84866489	14952.79655		-62.17796975	-0.812494781	67.20515492	0.001666649	35455.0778		-20.88123883	9.53086152	23.55768983	0.002283659	55102.7739		-96.43161016	-29.26216001	44.98213491	0.000334086	46574.2546
54.74751184	-18.95765782	55.55207393	14955.41279		11.90560879	-6.035140368	-21.90977172	0.001666876	25975.2553		-7.901782975	25.34813038	-46.67571756	0.002283957	37078.0305		-32.66779259	-104.7969325	-107.6424152	0.000334124	35923.8914
-91.56536184	-20.15248825	-51.98591439	14958.14568		6.554949634	-53.05077885	-12.4498801	0.001667446	61084.0157		18.54339258	20.88756947	-24.97239138	0.002284013	59416.4041		106.1051805	50.76484446	-38.08523063	0.000334842	54223.1233
45.08996795	54.83597581	108.4039477	14960.62787		-63.03036814	-98.9863488	170.6641958	0.001668227	20385.2831		10.22435899	-36.54284523	-73.02162155	0.00228403	25634.0531		13.13662342	48.57281572	5.86777196	0.00033497	59426.9601
-180.1719647	-134.6840983	111.3487827	14963.92783		42.33086658	3.116932721	-25.62225076	0.001668699	91153.5084		-62.42308355	9.113347462	67.38493932	0.002284398	35820.9972		-47.29331309	41.83658267	-46.63741096	0.000335548	31058.9579
-52.53579043	-50.5267514	10.51012456	14969.20499		-14.79605523	-49.91319233	-1.011570297	0.001679507	48519.6967		29.34004729	52.11126474	-33.89893926	0.002285033	132794.14		-65.61901069	30.68406476	13.21154233	0.000335691	17834.4613
73.48314894	-1.522518032	47.12935889	14975.2217		14.02894412	-59.46248611	-64.42915439	0.001679579	79426.3449		81.86162174	50.20789315	22.52688978	0.002285481	31474.9832		-39.24278905	28.11571474	133.7684746	0.000335718	58567.4387
-18.97837806	-107.108594	-93.78615018	14981.43092		33.33071551	43.36128375	-72.60184847	0.00168153	62614.432		21.02425642	14.53769649	-101.6751611	0.002285717	43089.0541		20.08142592	45.91671386	-7.475379714	0.000335778	42993.25
-178.6284814	-53.50799962	115.4211787	14992.32856		107.6007612	34.53243307	-102.3114898	0.001681782	24325.7099		11.98122824	-4.534908111	8.592183777	0.002286235	34844.9591		-9.594730035	-22.00067376	128.5064236	0.000335787	41764.5753
-129.4247948	-73.28832815	20.52218099	15000.62346		12.98301475	156.0372636	107.373582	0.001682435	14765.996		-47.22717766	-40.64274786	-51.0410736	0.002286317	36494.9026		-63.33004956	10.32770887	-43.41083237	0.000335815	51395.8434
42.76902021	-52.16861261	131.387979	15007.43468		-16.59934184	41.48076255	-17.02171094	0.001682555	29342.6633		-9.22359626	21.15736356	-19.82097138	0.002287519	77195.5003		-64.32167675	-70.58211465	-8.334212412	0.000336062	49062.0676
-73.22595795	-35.34753214	-75.39666548	15008.92917		23.36523533	12.30753534	-87.19510371	0.001687013	44991.9079		28.97260923	34.02517731	-15.98370314	0.002288124	34465.9992		20.05947153	0.654351523	85.37590932	0.00033619	31410.3721
17.20074624	183.0075717	9.114628131	15018.22919		47.20956578	19.4386863	92.62581299	0.001687231	48162.4102		-19.30960592	14.15752164	47.78620161	0.002288715	40158.1718		23.92175562	-7.707132243	-50.67622618	0.000336287	62034.5898
-44.32521043	-138.5590974	-27.56654773	15019.88		117.7514562	-51.64866624	-35.48825663	0.001687653	52383.2107		8.654931176	-70.65168879	379.2251474	0.002288992	12823.6922		-32.94034785	43.42546929	-41.95013019	0.000336948	29310.872
-46.18791895	-115.1339495	-113.0144508	15021.33443		-31.34642319	-0.386479208	0.927279639	0.001689085	59727.3831		108.0687155	-1.469305978	19.43705839	0.002289172	26115.1292		19.39711281	9.955821944	-121.5673913	0.000336948	57048.905
91.16872777	40.55989919	-32.29043279	15026.85813		-34.17911751	-56.07710508	-39.29735727	0.001689678	83737.8684		72.3124508	121.5904522	47.3521719	0.002289184	34348.5841		-35.84591194	7.678452149	-41.41467741	0.000336987	22549.2482
54.18937444	-122.5451292	-59.4688302	15026.92958		46.96687576	-22.30547895	-66.1457376	0.001690522	19454.3414		-3.904637905	-0.085660261	117.1572298	0.002289558	35784.575		18.11393522	24.60874027	12.48025716	0.000337035	52251.4675
85.19685821	-13.82829792	235.5353602	15047.38747		-26.7082749	-74.96717839	11.65636889	0.001691292	62021.3386		18.80246262	0.2889296	-69.71110782	0.002289725	53703.6006		5.367584884	-52.0782818	62.20932254	0.000337158	51824.3255
72.88464137	159.0765372	-83.90540045	15075.78749		37.89730713	7.083262715	68.4637576	0.001693239	50373.3438		19.08609146	-24.9002819	-6.975905415	0.002291014	40017.1907		-63.20908448	-42.988611	-67.59157708	0.000337363	38738.7531
-17.80306154	-8.604663271	-112.6612055	15083.54692		-25.47135089	39.62848569	-56.64626808	0.001694771	42009.9731		7.77759273	14.36201162	-25.53196292	0.002291022	58331.9241		28.96998449	23.38556794	-10.13701791	0.000337833	31391.5056
49.38043228	36.96694905	-127.8427073	15083.68188		110.6272516	18.44720185	69.63512272	0.001695326	73828.6025		-38.47520468	-74.27989638	38.59676974	0.002291201	54912.6587		81.22544379	-58.34446949	-107.2908745	0.000338149	54100.6665
105.186156	-46.16256154	-89.84852239	15085.92576		33.17640007	16.30100268	-16.90334641	0.001696683	34536.5044		-14.03147855	-44.37934371	-33.95109939	0.002291553	56847.2857		-17.33721395	81.71229185	201.0417736	0.000338256	21245.5398
24.43211796	62.81472866	-136.8315342	15089.82848		-47.03173017	-0.563686312	10.71255723	0.00169719	91347.8673		6.660063141	-57.02296478	109.4876031	0.002292275	35226.7965		-20.1730969	-62.91143778	-24.66923155	0.000338276	19223.096
-107.3064199	-163.4139413	125.681986	15091.41179		-32.00527754	0.374298393	96.93675276	0.001698147	55805.2206		-182.753842	113.4282948	510.6685625	0.002292481	4339.41078		-18.80754593	-28.82247523	-131.8033136	0.000338403	56082.0972
-77.359485	-126.1277251	2.948034238	15116.00579		48.03718284	-26.735206	24.68698139	0.00169937	26041.9343		45.19292855	4.99752085	145.631821	0.002292893	26189.4355		24.00396957	-33.51924498	-47.51461745	0.000338895	53486.7796
43.56165436	-151.0187389	-176.9760137	15121.33947		40.21297202	-17.1060442	50.16536636	0.001700188	87768.3473		-29.40184388	-10.64186656	-39.83741283	0.002293353	48618.3604		-7.332144038	59.47058372	-20.5184561	0.000339103	48880.3435
-24.18168037	-47.97978147	-44.45442008	15132.82793		-3.615287586	63.15126864	92.33109601	0.001704222	42658.7365		16.91767522	-64.97588096	174.3508826	0.002293826	31017.2796		10.71524685	32.9554542	2.920147506	0.000339707	145816.463
-77.07644415	34.71224531	101.7922275	15148.58501		33.57652862	-52.87865953	-73.70247187	0.001704813	57626.3573		-40.96056581	-17.07841158	-28.88482677	0.00229492	43263.9589		-104.0293842	-2.759634996	30.41473314	0.000339761	35328.3444
-85.46029039	-20.59548713	-105.5654422	15156.87256		63.10277473	13.63054114	-29.48861932	0.001705619	30851.0596		7.362216358	2.555165615	-30.87118267	0.002295836	59484.5978		-32.87513991	65.19314145	18.27966055	0.000340349	24335.3848
78.61656072	28.36821718	210.5961714	15168.70248		80.64708541	-28.3793713	-31.99259782	0.001706136	40719.8289		112.9225793	-60.09198521	122.868246	0.00229586	20696.1918		-66.34271175	38.6169354	116.9159625	0.000341092	27575.2107
45.20823327	-56.85222396	14.70264988	15177.68582		-0.401283332	-40.223756	-7.850050269	0.001706239	43188.7662		-37.95804399	18.20866473	26.21599453	0.002296205	45996.0428		27.94971906	20.19277664	-40.20246917	0.000341101	69265.9349
-89.57909427	-33.94021981	-45.24265976	15189.51474		-15.58989029	-64.91060909	22.92358438	0.001707564	61530.0406		5.545279394	31.46502741	5.652568928	0.002296313	42234.4183		30.69959725	38.83039386	-45.26645946	0.000341192	170829.075
15.63712504	52.89581435	-74.30729291	15194.69956		-14.73179178	-49.15885204	57.42378776	0.00170784	60175.1449		55.77926853	38.07345616	13.4608698	0.002296361	38609.3797		-7.564492613	19.18930612	-18.94069433	0.000341342	39573.5141
-41.87374046	37.15983063	-90.43137608	15199.38363		-20.62603347	95.68101698	-94.24628601	0.001708766	33350.5118		-36.90904156	25.38750718	86.06310863	0.002296616	35897.3503		-9.222356736	22.84955294	2.68335138	0.000342034	37091.7694
239.7822764	80.96829822	48.54892373	15200.1442		-29.5165053	84.94912319	49.26051113	0.001709013	17113.5531		17.49280849	-25.73512754	-135.6439907	0.002297621	74003.2958		-39.30396095	-69.83385064	61.37571916	0.000342124	66840.9472
39.34012493	64.74600599	-231.6786705	15201.44839		35.01881317	-2.899624202	-10.03666892	0.001711519	74240.1437		29.88593287	-0.352498358	-1.328489778	0.002297821	49028.7853		19.71708571	-22.23270325	-77.70354904	0.000342788	88784.3864
-41.77067258	19.88623312	-65.31789935	15208.77145		-55.96017163	23.73501791	24.01324522	0.001715051	54148.0592		139.91759	-72.64401918	65.07373461	0.002298115	24651.2564		-35.47504738	-32.83525578	41.59009393	0.000342887	42982.2933
111.6011318	-23.22659995	-26.03234742	15210.94307		132.6598251	43.93763094	22.85406091	0.001715637	12001.8038		-17.86251638	-67.32351877	89.81523582	0.002300765	55730.6188		7.088354777	17.46880774	5.824240766	0.000342967	86612.5233
82.57734952	-51.5381607	-149.7942782	15212.4761		106.0343276	-154.0444066	38.18109632	0.001722098	10431.8195		-12.58020727	18.83389928	-5.358139514	0.002301173	29451.4052		-48.96207709	-45.48321426	-91.12900761	0.000343029	60684.676
45.72118845	171.3493705	-32.28439345	15212.7324		53.88238149	-69.60084434	64.74883623	0.001723528	33252.7059		14.98937047	-28.61612057	21.00798064	0.002302903	70858.8426		-37.76333573	-49.63401824	33.2257737	0.000343091	32903.9818
117.2161005	-116.1866659	-34.06807122	15220.25622		-55.63393366	45.78877019	195.9730914	0.001724117	23444.8503		-5.154627032	5.02287419	-20.85483873	0.002303798	31609.7428		10.89981434	-5.218657055	-1.092472803	0.000343579	54747.8569
-41.99314849	24.98314038	-123.2956349	15222.00569		71.86591448	-17.56383086	16.33192891	0.001724974	31147.6011		44.49156019	33.97687118	-50.23477627	0.00230486	133092.625		-23.802675	31.92963757	-33.4867546	0.000343607	26752.8543
-92.93797526	-102.633037	66.02016227	15227.65252		-20.95300364	-30.2140313	8.640366868	0.001726672	114035.38		6.566395101	-27.0811224	-39.24828636	0.002305429	31380.8024		19.88186764	4.645420547	33.23759539	0.000343933	44751.1233
-209.1755894	-45.70502644	53.50515886	15227.89149		46.25830467	-33.48439364	-78.87034022	0.001727856	45999.0332		41.0466026	47.25426956	-61.23420405	0.002306556	53706.3747		98.74980629	82.22506518	-67.31068314	0.000344223	25336.8538
132.029012	-24.33838605	-92.90753883	15228.44153		5.416330146	66.1753605	-11.68111702	0.00172938	54860.3223		-78.49504605	17.97488561	44.11739248	0.00230707	48705.9523		-84.14433707	-4.1302068	108.6453551	0.000344249	44579.7734
-142.8711037	-118.7128704	-52.52985027	15230.77605		61.15104579	87.39054373	-11.63578295	0.00172954	48496.3215		-20.59992299	22.63267803	59.08068866	0.002307756	51880.5549		-42.26732622	-51.11693534	-6.057048722	0.0003447	29270.1766
89.36827176	17.45249051	-155.3537791	15238.04572		-90.6698947	-53.14562095	-85.09082432	0.00172994	19452.5855		21.54218243	-21.67063171	35.70780567	0.00230795	36653.3331		-16.50354089	-19.86627894	-66.4985633	0.000345059	62439.8592
-61.06264236	-2.884394539	-27.49898082	15238.91694		60.4956121	-55.2795001	17.15153673	0.001733438	24189.6046		60.12883656	27.84557048	93.20282303	0.0023091	37336.5672		-9.972124242	11.5069887	-93.91604993	0.000345138	55695.5005
-20.18853456	20.62787827	-13.55339087	15245.88205		18.40828672	-52.30038477	-103.1606783	0.001733593	31398.5843		21.6137125	-20.6648918	10.0418822	0.002309316	89057.9545		-13.49431693	-56.75961283	-91.0911328	0.000345493	22779.6632
6.348480259	-153.9681472	-105.1381458	15278.8188		13.15412166	36.50731606	-13.63294789	0.001733651	52058.9047		-45.45920408	-12.08547146	-7.907876408	0.002309682	49010.6815		41.05180006	94.79188021	75.26625746	0.000345608	46381.2681
-50.89080825	-84.66618638	-157.4357568	15279.74358		0.462299413	56.18825763	-1.258953598	0.001733655	37228.6894		-46.94494578	-100.4234142	29.80282455	0.002310072	31765.6772		-13.65611452	40.06680356	-56.52222704	0.000345627	123135.251
46.76201212	49.40751177	-19.80162169	15301.42559		-13.91230127	19.01794007	50.90657279	0.001735381	94181.5818		107.4611719	147.5914543	101.828031	0.00231034	48282.5941		39.16323572	72.98263738	-60.675641	0.000346732	25153.9403
-71.58425853	29.50982995	-108.0798995	15301.76354		-69.64094279	54.40650903	83.26800658	0.00173758	51580.6193		26.27682541	3.513003117	10.62909089	0.002310376	105509.089		-26.45495293	-34.96086096	79.6214499	0.000346751	49774.4935
-17.64029277	22.58358852	109.8677775	15305.85638		-46.97252085	-35.82930161	-20.07942351	0.001737669	48021.3588		-19.98889306	-39.75552815	22.6331493	0.002310409	52790.2221		40.01903903	4.379944989	-37.32533538	0.000346782	71856.8468
-5.794466844	2.904755094	46.40456947	15311.87262		-73.81080659	-19.10654692	6.393789537	0.001739003	87702.9639		101.1921537	-124.3690963	35.10125572	0.002310508	14464.843		51.22138209	-13.76620771	-36.10892752	0.000347033	64537.8235
51.87585455	-9.061196444	-48.76759978	15337.62599		21.20880031	95.46920539	131.4851663	0.001739458	37166.8398		66.34763357	-10.60553763	-38.0628926	0.002310722	59560.6257		49.82879104	64.61526506	136.0894488	0.000347657	34920.5373
51.87549711	-69.84156261	58.34568823	15338.57874		47.954545	-28.50445278	-102.7898904	0.001740472	29150.3957		-67.25617368	442.6970399	328.4986354	0.00231094	3428.80809		-36.41322233	43.8175697	100.3774501	0.000347727	26566.0373
-70.11291425	-70.56180141	16.86482013	15363.0518		-10.41822	6.844256442	87.62293133	0.001741775	39490.4047		-111.7725662	29.21943847	-111.552554	0.002311	36273.9829		8.762442659	-1.599113548	-9.688973887	0.000347775	64400.7664
-58.38733037	-53.52314897	61.65147187	15370.46883		39.91959933	56.71150476	-122.3256387	0.001742058	41680.7253		-12.64493771	34.50608419	-39.1622178	0.002311408	47054.6821		-7.186501406	-8.455430629	-8.357214749	0.000347816	63780.5042
-39.74224972	-75.30267137	-91.87180931	15375.05674		95.1867806	26.49355389	261.6536688	0.001742718	6767.10662		20.51833863	-47.37758173	-90.91802072	0.002312573	42582.3729		-49.57606738	6.996762022	88.30320397	0.000347975	49997.089
-12.08392286	-27.02000948	41.68892334	15385.45656		-24.28436476	-27.15601256	49.60384035	0.001742722	144938.22		28.77326629	-2.410323763	12.10627488	0.002313942	88331.161		-52.74123096	-44.55486088	1.951718285	0.000348141	47612.0516
-58.95142884	21.13804749	21.30371074	15390.41532		31.57146287	-1.202675752	-45.57612077	0.001745907	43914.2495		94.04963823	-10.44562266	-32.51320952	0.002314046	20671.7059		-95.12597441	40.75615052	47.7339289	0.00034855	25725.0085
-20.00165335	-13.97768546	-1.317208755	15399.99134		-13.49036994	-5.879732667	-15.79718412	0.001746289	42655.8985		28.00293243	72.86231172	37.90516686	0.002315323	53037.2035		-41.77067258	19.88623312	-65.31789935	0.000348685	15208.7714
-113.5162113	-29.7313855	-183.2109403	15401.95733		-100.9466231	-29.21838293	30.40283189	0.001746444	69656.9134		90.75267135	-44.31008719	25.75863279	0.002315447	32450.7461		-7.550651943	-6.813067451	61.36640617	0.000348726	76690.9664
0.278124101	52.38443032	-69.58794327	15404.09342		8.453546249	39.19409701	142.0826687	0.001746498	29397.1636		80.80497106	49.37034751	-67.83087887	0.002315557	23600.9864		8.246123945	-2.265519015	-46.9261021	0.000349044	45277.3478
32.25200474	32.02076108	138.283381	15415.02164		-26.09592507	-71.71391203	46.89301136	0.001748174	24829.7301		-72.02726606	31.81244796	85.77199525	0.002315592	35446.9191		17.89598839	19.46377018	-95.20038372	0.000349236	32805.2041
57.27142355	57.03944344	-3.140366568	15432.57507		-42.82794163	5.08251761	-39.97246049	0.001748264	32674.425		3.114581478	-72.88901638	98.09417379	0.002315696	22722.2115		23.07123476	-67.08508961	-70.19888075	0.000349643	32767.0778
52.00903779	-93.17632056	163.4293527	15433.03214		25.232181	46.94197493	-12.80986244	0.001749235	93368.635		-7.463946273	-60.36988457	15.18649367	0.002315877	38179.8571		66.12741447	-3.85462965	63.30688264	0.000349692	22985.6745
-93.96192578	-122.3517312	-168.6188569	15433.06131		226.4861511	141.3265744	1546.743199	0.001750067	2838.15945		47.20956578	19.4386863	92.62581299	0.00231601	48162.4102		-5.890775583	127.6983098	-18.72525124	0.000349799	29541.8178
-186.6490404	69.20599399	-100.935464	15451.64964		67.82242437	-2.777246576	-0.817191485	0.001750135	62690.1829		-37.38357536	-47.29382976	49.42340637	0.002316206	33206.5236		84.76135671	5.513414846	44.84176773	0.000349828	43866.8732
-45.90547058	-87.53563872	-18.13502269	15457.41164		-29.12259921	39.75649305	21.85363235	0.001750591	51394.909		29.07515644	101.0098471	82.6247411	0.002317446	23176.6426		59.54584802	-26.88845983	-48.96860542	0.000349903	41903.7631
-101.31588	21.87288604	-73.70470624	15459.20511		8.186455295	-16.32465853	142.3222449	0.001750949	31898.4517		-88.12787141	-36.04907432	115.2135478	0.002319191	19400.6849		-172.8671152	-64.79567428	-73.19044342	0.000350249	13887.1895
152.00608	-2.003394866	78.89221294	15468.65544		59.92245301	50.52448365	-125.2965606	0.001751213	17807.6401		35.22609938	-9.416576606	-3.781756213	0.002319423	307166.705		67.82242437	-2.777246576	-0.817191485	0.000350251	62690.1829
-9.898220341	-61.93787811	54.45755853	15479.38694		70.22640168	82.67699233	-8.660474037	0.001753021	44135.7854		-61.23811844	-38.31896726	65.56778181	0.002319739	47362.5516		8.371048547	-50.29051374	60.35982429	0.000350576	32287.193
183.330792	89.99695911	-134.0361269	15480.57521		-41.52619811	-17.03234569	88.33870515	0.001756791	17174.4263		94.63313458	-35.67885243	-39.2556832	0.002320464	27422.5058		78.51869872	116.841376	-42.62710378	0.00035068	30719.6754
-29.72005748	5.683677789	-100.5707169	15489.39249		-90.97610755	27.17299342	65.08611933	0.001758829	24247.4569		61.94329841	67.7256604	-13.67522633	0.002320766	43232.4592		-19.93329084	-24.99808835	-78.92550675	0.000350728	38035.9427
12.99162345	-79.9056255	-95.74110903	15493.95677		-47.48048615	34.4329873	8.053273365	0.00176008	31098.9418		-50.27459955	-11.81932311	199.0636059	0.002320783	16002.6692		62.4343987	-7.533730698	-70.87430107	0.000350898	30222.441
96.87165029	111.1018812	-71.54254243	15497.17666		32.29257428	20.97676866	140.7860766	0.001760174	45761.2992		-151.5451121	34.82145551	8.379817809	0.002322027	34755.5351		-16.04266976	-16.40776522	-19.92735055	0.000351267	47581.5595
-56.07047442	-14.20460048	-271.6161992	15503.61318		-50.21245558	32.64601987	-92.78269157	0.001760704	22803.0701		61.3892081	-164.1834299	226.1423653	0.002322306	20192.9432		-130.2820516	-98.3876569	5.042137978	0.000351472	25511.528
-85.45119584	28.33375419	-165.2940151	15508.52228		-1.516640636	-15.22726354	136.9775582	0.001761403	47529.6853		47.8986464	66.02486055	-43.54415966	0.002323767	36653.8802		-40.96056581	-17.07841158	-28.88482677	0.000351519	43263.9589
-49.04909492	-30.59644997	5.147293695	15516.71078		-74.24034073	-186.2859258	-146.6666086	0.001762031	24555.987		85.54207271	66.33095261	63.08375785	0.002323781	27087.2766		67.38279574	7.527321579	92.46496168	0.000352258	24282.6529
58.1905377	-16.82332076	103.0141747	15518.17603		-32.41444477	48.27438542	-28.12669655	0.001762738	40202.5064		12.65644787	-98.70635981	50.96861865	0.002324194	19067.5867		3.950077499	59.132952	-53.88625895	0.000352608	54764.5511
-70.98996054	31.97612114	-123.4808624	15526.29453		12.14168789	80.31534233	20.81195824	0.001763775	18463.0172		-6.825646267	-0.617029048	-112.9310154	0.002324444	42094.1589		-22.82688724	76.31752579	22.96520939	0.000352713	37821.8284
76.84434372	113.4788199	-35.11160443	15531.28776		58.68374261	18.32135272	-45.2113625	0.001766022	47722.8056		-6.416811089	30.94198391	97.64196489	0.00232685	30171.0516		-65.94080188	4.527380375	70.79286348	0.000353023	47559.2452
-162.318816	80.58855677	-129.4837901	15536.82659		-47.76290357	-115.8235856	-273.0240506	0.001767596	14010.2357		-9.717138114	-124.3380902	161.6860634	0.002327505	22388.5655		25.0038678	20.37770463	85.2362358	0.000353267	50542.3049
18.41787548	-209.4598943	-141.4750026	15537.46542		-84.48824922	18.53783653	110.980192	0.00176841	34210.0767		-32.83583517	58.06735651	92.69157056	0.002328492	43261.2813		9.03878006	-125.6482968	27.6373754	0.000353275	28559.4095
23.58146702	-28.76798737	-84.34489507	15541.2192		-20.82555204	-24.17035012	21.97019356	0.001768737	110445.189		79.24309503	14.04674532	64.98103041	0.002328723	39860.5368		33.07824902	-58.10805173	-17.29980585	0.00035338	17633.1391
-42.92630643	-138.5987204	-202.9475097	15542.81859		55.80712102	-0.438497659	-102.0300931	0.001769363	60907.1929		8.59744256	84.05383471	-60.87255221	0.002328799	52179.1707		-57.1440734	-104.7334444	-132.0891001	0.000353429	26612.8031
132.7474399	-2.89056533	84.6429207	15549.47273		-43.21603252	-45.65582091	-39.14419352	0.001770106	42968.1348		-3.61407823	-40.99061446	-9.617338736	0.002328988	50235.2115		49.95051976	85.15012344	-105.5379368	0.000353508	40145.1419
74.73334745	27.6855397	59.48474571	15550.02035		-76.88913906	-36.45861703	-19.41237527	0.001770931	31688.8302		-44.63196454	14.0884564	173.2803119	0.002329498	31209.071		1.287876055	111.668754	-54.59334105	0.000353716	27281.5717
80.64311227	-99.16857757	65.10389206	15551.73686		45.32820592	-18.66031224	-11.57507722	0.001770979	48310.4974		68.09936951	-22.21761357	1.417044403	0.002330086	12231.4957		205.7264858	40.4935124	70.41444766	0.000353917	13990.2534
138.0518873	81.40238006	121.5943286	15555.95651		-45.94096506	36.49680208	185.279344	0.001771414	21674.6192		-6.866038819	-23.19357213	0.313614606	0.002330468	90520.8905		12.30274863	-23.13617302	6.846481187	0.000354161	52984.3371
-39.78448995	195.7789203	-134.9895379	15560.83602		-64.32167675	-70.58211465	-8.334212412	0.001772331	49062.0676		-128.4919842	9.405600246	51.24275681	0.00233092	30683.0858		111.1086709	40.75400403	-153.5004379	0.00035442	19510.0691
-94.97728716	-41.34527752	19.91281236	15571.66461		-25.05433673	10.55490095	284.3374403	0.001773676	5663.68245		-13.79022287	-3.221301867	11.36623364	0.002331275	30035.9526		9.92122021	17.28388132	92.24819822	0.000355119	31661.6259
-21.66884445	6.660352671	-36.1846834	15574.57673		108.9969514	53.5147316	80.15262569	0.001776802	53044.2616		25.63781004	-57.90400457	-14.7081727	0.002332101	59662.7357		-74.26920391	-6.782964684	-11.22455337	0.000355191	29943.2216
-93.03257483	9.089408718	186.1045297	15581.20888		-55.20539941	24.92816549	-31.60000331	0.001778194	14257.1213		-47.39087706	-30.28881235	30.1904074	0.002332266	51936.3989		-53.28137665	-40.82273588	-8.640327298	0.000355288	41397.2974
43.94354729	116.9462749	73.77495883	15581.53738		84.98914217	-52.8523458	168.3149432	0.001778735	30538.3127		-32.91288809	21.50066119	98.77082841	0.00233256	32723.2914		-22.52535531	-36.10020159	1.787729474	0.000355519	37007.2265
-87.35747383	-50.74714163	-87.17456664	15592.73134		-70.96621481	64.21089089	39.90745647	0.001779551	31084.9225		-75.73848751	-22.66710329	40.81909812	0.002333046	38847.8622		1.221645517	0.867632404	-76.49137032	0.000355635	45201.4635
-59.35467976	30.47466645	115.1171721	15606.41943		30.07893577	-13.24163892	-40.89935821	0.001781212	57093.1055		4.521016165	-44.96723307	10.32423271	0.002334115	56551.262		52.21752646	-30.16479424	3.49836921	0.000355671	102353.835
-56.41475042	-204.6980588	1.936120686	15610.46152		41.07829478	-33.22579084	20.72870597	0.001781416	42164.3909		72.28736845	119.8650386	-2.20164541	0.002335119	25518.6505		-87.07275427	6.885609771	11.58238501	0.000355671	27768.3123
-15.79164571	114.1079173	84.72672307	15619.54149		39.8700385	79.37466611	51.62364247	0.001784073	29256.8333		31.56827605	66.68372624	26.51111719	0.002336499	33830.5493		32.38864774	-17.66341075	5.284161358	0.000356162	37328.075
-64.81954041	201.5372102	-59.16353231	15628.31733		-49.35002758	17.69055682	-81.97242056	0.001784386	31575.7005		-47.36751618	-43.28750419	1.469597269	0.00233767	56616.3454		-20.95300364	-30.2140313	8.640366868	0.000356434	114035.38
-67.74598923	-142.6950508	-162.2933618	15637.25389		-63.61870775	-23.30831523	-60.37419344	0.001784934	56712.8124		-37.26375172	25.11453499	24.0331244	0.002337712	94332.5412		-142.588155	31.50867832	16.73601127	0.000356783	14266.6375
153.0809978	28.32712607	171.5338659	15644.07334		18.19201876	-8.27651616	-11.35867293	0.001786249	249470.359		-33.49433441	-2.358515549	121.3327351	0.002337933	24058.4784		-7.903269871	-38.72271745	-38.32280567	0.000356809	75799.211
-133.3632197	-269.9391748	6.652234571	15646.15944		108.6672709	93.56304338	89.01703935	0.0017883	31549.6702		-20.56103191	0.536188343	-62.05150989	0.002338495	26561.7659		87.66980407	-10.45791671	50.52950078	0.000357549	12918.9728
-6.119441679	182.5702646	3.694646396	15646.45448		12.03329036	18.63319214	8.207629307	0.001789999	62428.4751		-13.49036994	-5.879732667	-15.79718412	0.002338578	42655.8985		45.86553915	-26.30374967	32.07661021	0.00035785	28877.0049
-11.39312953	-88.28335354	-68.48751085	15664.06859		-24.25216105	9.135868106	94.1588392	0.001790565	148388.724		-46.65743428	-3.569078079	150.2083615	0.002338858	25352.6217		-40.27636309	-25.99180992	-108.4979718	0.000357973	95967.8108
-14.27086288	-124.2820771	-113.8434232	15664.78143		100.9593835	17.47843812	-79.9104984	0.001790681	33443.6722		-27.31258721	-39.21536204	-28.10273669	0.002338962	73249.0312		-3.974415081	22.97623559	-19.76000611	0.000358047	65145.5955
-14.632369	-2.029660359	339.8565293	15668.57439		-29.67538031	26.25593327	13.84997807	0.001792508	92167.2111		50.92488431	-2.483708595	-8.231042994	0.002339354	41145.6033		-26.80931213	22.33958196	16.00496858	0.000358197	214779.134
87.72781603	-30.08313274	-97.60175289	15675.24484		-111.7725662	29.21943847	-111.552554	0.001792902	36273.9829		24.245092	-43.08162329	9.484961495	0.002339598	91035.8797		74.22981886	20.51094428	33.67316358	0.000358311	86332.5269
-154.6221254	-32.4553744	68.2687936	15677.4667		-28.45738852	16.24910914	-21.94216466	0.001793773	58612.5031		69.80565329	98.28564827	-54.69350779	0.002340345	32540.0014		39.03592671	-44.86463858	12.6609237	0.000358672	44692.1419
-30.09282122	-59.90431334	-256.8095062	15680.05527		-2.5418526	15.70931974	3.378438738	0.001794305	51061.871		54.94135024	2.193419288	-145.1927975	0.002340968	41816.7034		69.55523101	-18.90391582	44.48152291	0.000358956	61414.5863
-44.55770968	-71.36870449	-64.39287444	15691.64667		-12.33860999	-11.79768366	9.018551375	0.001797347	35658.1177		28.71967083	18.65316932	40.9215083	0.002341222	26280.0327		16.47486665	3.977096414	-34.13842058	0.000359135	28093.2028
45.48274165	-26.22138864	164.0196612	15703.60846		-1.107084532	-19.98974129	-51.31126026	0.001798958	50272.348		-16.89918757	1.247226066	1.155641143	0.002343705	34264.7652		17.33267702	-25.35449383	-87.90302146	0.000359769	52158.3962
116.0940107	74.23616716	-73.77122837	15707.72157		-2.497262757	2.269100505	9.256339463	0.001799956	129967.348		73.39701819	30.02417579	130.9516957	0.002344754	19730.5747		-120.7180514	-80.51435498	-9.789102421	0.000360402	17290.2781
51.63699589	70.05810491	-36.47893668	15720.35877		81.76073461	71.52539576	62.23490728	0.001800824	13102.9883		-39.99034242	17.24336038	-4.69077215	0.002345421	57307.1273		13.15412166	36.50731606	-13.63294789	0.000360456	52058.9047
203.683583	114.5651429	191.1235561	15741.189		-32.83583517	58.06735651	92.69157056	0.001801696	43261.2813		-77.07644415	34.71224531	101.7922275	0.002345453	15148.585		-41.54522904	-65.59255898	80.6995181	0.000360713	47848.123
1.024015828	1.918832952	-222.0195582	15745.35201		76.98899761	21.88323391	-11.26958717	0.001802466	55170.5313		31.15334465	42.82775615	-20.65895833	0.002345682	56580.808		-31.22344078	-16.2228241	-25.82934358	0.000360719	85515.1826
-18.80007006	62.51344082	-65.01212676	15748.71631		-87.14339813	261.6088976	58.26095821	0.001802557	14259.1377		30.07386147	60.22373157	-103.2304436	0.002347644	37722.111		37.49770125	14.70829235	-61.39444596	0.00036096	40237.3022
-66.92375638	66.15170469	-69.36765964	15756.72383		-19.49756063	-5.23933257	66.88546035	0.001802732	107510.716		74.29115629	12.26585185	-36.25329257	0.002349087	29157.5187		-41.4013381	-4.614856913	-27.719767	0.000361364	105036.279
51.39180666	-116.1131846	43.2868186	15761.48135		-24.05713588	-12.32381892	-13.80290676	0.001804343	55485.8659		-44.2451946	-37.48424213	-71.28956199	0.002349326	31261.7877		60.11444222	26.68530313	-32.46609178	0.000361574	68534.236
93.84914968	18.7377623	-109.1137375	15764.97794		-11.20581544	-67.04961787	4.099644151	0.001804774	30339.0885		-13.68351075	29.59832422	103.2053453	0.002349675	78965.9736		5.172636854	-39.57740285	129.5304234	0.000361997	20991.1736
-20.85765832	6.284493686	293.8567006	15788.42375		-5.076160312	-13.27238185	34.75753706	0.001807274	78634.4817		-12.94044058	59.61262026	-120.6943002	0.00234987	30065.7678		-36.28021355	-2.614604892	11.83897846	0.000362823	49835.4511
96.39909513	-59.87659812	-33.64659695	15789.75114		26.34663226	23.00564539	-62.42594594	0.001808033	109118.021		17.33267702	-25.35449383	-87.90302146	0.002350433	52158.3962		-151.5451121	34.82145551	8.379817809	0.000362868	34755.5351
-87.57733038	-37.14932048	24.33479184	15801.92924		16.19113257	-47.95607304	-7.498575456	0.001808393	132413.81		-63.15379282	112.4871664	-92.77023657	0.002352071	21478.1466		-46.97252085	-35.82930161	-20.07942351	0.000363234	48021.3588
37.71821533	-128.2752573	87.9577148	15804.53829		-37.50136868	29.9978295	72.4678261	0.001808811	42874.8874		-61.96787975	69.14531935	138.5438685	0.002352687	37479.8767		29.36085175	34.31538555	-118.503519	0.000363411	64930.442
-176.7746597	-198.5207131	137.2521998	15807.88899		-32.69526346	-36.92057295	121.7110321	0.001809812	71925.6487		-46.19875678	-30.53567314	38.96713274	0.002353175	39397.881		35.08583884	4.908722849	-16.81871285	0.00036366	53480.1048
61.04667532	-84.51753773	68.31145144	15808.38831		24.80644295	-15.04960105	-21.53778901	0.00181097	117908.573		-81.61477799	23.102459	-209.8615094	0.002353418	26934.0562		-13.65709824	10.47371973	63.09071884	0.000363667	34677.8949
87.13751245	-12.82192532	0.561592879	15814.84436		10.5715975	101.6930134	-1.237288217	0.001812151	18420.5036		17.89598839	19.46377018	-95.20038372	0.002354959	32805.2041		-27.18847998	-45.05520246	51.78176586	0.000363688	42320.9667
-7.505284152	-10.73785987	168.7631279	15817.25266		17.91429499	76.07733015	-42.6373645	0.001813014	22681.9757		-22.89355996	19.98167436	51.00687697	0.002356838	51272.1173		-47.88861751	-0.518159887	-6.877351347	0.000363718	117392.473
-73.05514456	-75.40813082	203.835726	15825.53495		9.131145862	15.57676336	-18.45075837	0.001813474	89791.0603		-4.259902424	-3.092465335	-22.77596582	0.002357546	43539.3386		19.68070432	12.80682118	-34.64240204	0.000363802	124881.313
-7.837444771	-190.9758881	-58.66215552	15828.25757		41.74590701	59.74590569	40.20178847	0.001813571	27801.5929		-71.15464778	-109.1995275	78.3769117	0.002357759	24070.386		-64.71468519	36.19477113	-24.35194124	0.000363985	41540.9603
72.05519949	-45.95353666	69.19122252	15835.06518		1.442146881	-26.77421261	-6.179249911	0.001813672	32497.5738		38.99422669	55.12614979	-28.7323708	0.002358311	48922.3383		-72.44032822	-81.9266846	-14.08806531	0.000364206	34751.5622
75.90312532	197.9862689	86.67586352	15838.14622		46.12491223	-34.42744943	48.11570139	0.001814706	77751.5652		-13.05171185	-88.33172423	-16.58797001	0.002358596	35103.1883		22.26548301	15.26397228	4.541759116	0.000364243	49260.6649
83.92091006	-5.824862522	63.33126229	15840.79767		8.461791514	-13.96357713	25.36490324	0.001815763	27633.5343		12.25411464	26.04985709	25.98388567	0.002359741	27564.3216		-65.8246042	-3.921897818	-13.3576633	0.000364547	56482.3615
53.43678486	101.1014079	47.58513001	15873.02736		-37.95804399	18.20866473	26.21599453	0.001817937	45996.0428		31.22600207	80.62007366	-48.78038037	0.002359762	47157.6376		-77.83159762	25.58820367	22.48914365	0.000364863	38519.7558
9.550351182	-108.4398547	90.05857816	15883.05924		-41.99314849	24.98314038	-123.2956349	0.001819469	15222.0057		-67.07950793	-60.69599773	-83.96456272	0.002360876	13055.0934		-41.13973168	46.78215669	-62.18849884	0.000365271	42137.5066
-148.2284143	-56.43155832	56.08278374	15892.48197		-46.46397519	19.14504503	-30.25066285	0.001821138	54789.7457		78.02484574	-50.35379503	2.859874503	0.002361343	29470.9364		-46.07058789	8.801740607	-120.1527025	0.000365404	38839.2714
-37.53263449	-58.26966441	110.285041	15909.52452		-30.35649125	24.44203057	-97.36586176	0.001821823	22455.7825		-5.890775583	127.6983098	-18.72525124	0.002362028	29541.8178		-18.56393554	-54.07264378	-201.0929673	0.00036557	49667.301
-133.4559193	105.820957	-240.6648442	15912.23287		-49.500214	-11.11852707	69.36747408	0.001823546	68781.208		46.85888258	55.98825103	111.735349	0.002362134	27500.998		9.062751026	-12.54177713	-74.67282407	0.000365786	52791.7183
-92.7886161	14.44509107	-4.857553825	15914.45876		54.17374664	44.34747482	-174.5057516	0.001826654	20429.1556		-59.42061814	66.51535827	-69.44584036	0.002362732	43276.3752		-64.46855894	-38.93809085	-29.12868352	0.000365817	28867.2485
116.2149585	72.3743156	49.64270043	15919.3702		3.114581478	-72.88901638	98.09417379	0.001827538	22722.2115		22.55141965	43.6042805	-75.62337375	0.002363748	61904.2041		0.304609545	-68.76208526	-31.46237604	0.000365902	30934.9723
34.81762218	-73.78011907	-66.22670623	15928.74513		-1.214610459	-66.82837299	-9.590008008	0.001827751	30394.7153		-36.75983475	18.41856192	-54.0621434	0.002364074	19861.2192		-15.01424506	-75.6526452	180.0616426	0.000366417	43871.6826
73.54080418	41.1052264	33.96672631	15953.2349		4.998656737	1.56490771	-6.057090138	0.001829344	66055.4627		88.79640606	77.51707118	26.83515044	0.002364626	38028.0003		33.17640007	16.30100268	-16.90334641	0.000366462	34536.5044
-19.84920666	-48.78369402	3.82208209	15970.78398		-35.25253917	29.19816202	-115.3800955	0.001829763	16808.5829		28.53398645	50.76464689	-61.76510188	0.002364671	31618.0313		68.85701662	-10.19373555	-32.24096966	0.000366865	76864.7681
-69.44339978	-69.89495677	-149.0173105	15975.13594		-74.85828479	47.82816413	-22.35884891	0.001831124	49686.6907		23.02052934	17.15248893	-106.4487995	0.002365173	52850.7906		-76.88411939	-33.23467227	37.7826216	0.000366958	84884.5019
99.14590368	-27.41560573	-96.69781088	15981.82828		4.981123581	57.58087346	-89.01336288	0.001832633	50635.3674		47.25041475	49.86699562	-127.1635249	0.002365631	48649.8474		-5.494715597	-33.37700979	199.5535326	0.000367569	34889.6998
-113.5298553	121.4125452	261.8326418	15986.25789		-26.45495293	-34.96086096	79.6214499	0.001833278	49774.4935		108.2617764	96.13631668	21.23205313	0.002365868	19082.7253		-24.71752253	-56.89155606	17.18178056	0.000367816	52261.9136
48.5205869	-48.02830596	-66.71600789	15994.91201		5.172636854	-39.57740285	129.5304234	0.001833675	20991.1736		74.03086232	49.99507467	80.74333682	0.002366268	43529.9589		33.26612915	34.16764551	-24.1198332	0.000367826	47877.2623
-76.26806267	-57.33195508	32.44455398	16000.87417		-27.42781136	2.286464102	111.7882403	0.001833812	38973.283		18.09863101	25.81587694	34.73714228	0.002366529	67570.0374		3.059751054	25.89408607	-20.22109456	0.000368059	125295.196
6.369403908	-145.5795684	140.2482998	16001.27052		0.37222353	-38.73861651	-23.71576611	0.001837005	72076.2013		55.57508383	-42.46490379	-6.278007945	0.002366703	41807.8904		-28.97450209	50.4921087	4.494664224	0.000368255	68246.883
-50.27459955	-11.81932311	199.0636059	16002.66917		9.529142527	-53.21980091	51.86866471	0.001841124	34879.7128		68.85701662	-10.19373555	-32.24096966	0.002368755	76864.7681		-82.47978609	-34.53697868	-33.17755092	0.000368477	33612.1448
32.88153209	208.2059746	-140.4090416	16006.47883		-44.5554761	-8.054852165	36.52609619	0.001842802	61161.6696		471.4691534	283.5809311	257.2856865	0.002369316	3365.14404		-73.25600431	-38.53417279	-13.37737597	0.000368478	31756.305
-0.95589128	-33.85467968	174.3514772	16011.87255		-33.0006436	1.103548701	11.31428213	0.001843647	64958.1249		-186.3098356	124.1348591	558.8847272	0.002369682	5943.30346		37.51024637	-43.02910195	-25.45728837	0.000368624	32561.0782
45.69493761	25.04622145	43.4689755	16030.7853		83.28304173	3.961847205	-17.98150428	0.001844045	33886.3543		-25.30054174	-54.1458912	128.8670759	0.002370292	23681.173		-65.32290512	-15.76247082	62.74005544	0.000368765	53982.2206
7.922843599	30.89637743	-101.0212475	16034.75815		-0.963459362	-13.57554173	-8.344128322	0.001844897	211518.813		-33.13339576	14.62208213	34.83543895	0.002370821	44226.436		91.5438543	-36.00806847	10.58602388	0.000368797	32545.3277
-88.87604501	20.00329615	63.18829791	16039.88517		73.99834831	43.46652609	-4.657192375	0.001847744	66876.1971		33.21705086	-17.42938401	-4.125491581	0.002371061	48180.2848		-83.18805801	52.72873178	18.1321064	0.000368807	13426.4742
-100.9998322	117.682769	22.9018359	16042.20936		-87.17922903	-22.82432727	-3.90050171	0.001849368	72637.4629		-4.666339751	-17.34091542	41.02338288	0.002371891	37291.6026		13.86488097	-26.14638735	-3.42273275	0.000369072	73280.1604
-58.40253296	97.93965352	115.5053284	16061.29579		-14.03147855	-44.37934371	-33.95109939	0.001849409	56847.2857		-43.13239018	-29.61725396	-53.43475779	0.002372611	22244.6214		-32.53889314	-1.745389685	2.532645161	0.00036913	70837.8242
-27.03945071	-48.23556656	132.1232338	16070.20762		-42.08270637	-64.91541221	-92.39420462	0.001849689	23911.0974		60.4956121	-55.2795001	17.15153673	0.002372775	24189.6046		71.85902024	-148.9658012	-58.61864715	0.000369334	13168.7804
-23.98644188	3.950673018	-36.847977	16086.34052		12.58212295	-17.03364968	95.89691273	0.001849861	48270.1322		39.91959933	56.71150476	-122.3256387	0.002373898	41680.7253		-17.234089	20.88201897	81.23458929	0.000369388	24273.317
43.93379429	-61.68686761	217.9759609	16093.92002		23.32572049	-3.228032254	-61.06745235	0.001850278	39086.2379		-23.63046522	-5.123620726	-92.77525768	0.002374877	57466.9157		11.11459636	-40.13889037	36.65442576	0.000369449	117420.602
-88.88143969	-51.49784839	-38.71826787	16100.42737		-27.18847998	-45.05520246	51.78176586	0.001850511	42320.9667		46.09423332	-11.43018891	140.0003053	0.002374943	16800.8334		-58.96095996	-21.15416751	77.28442553	0.000369659	32843.203
167.9513802	-54.01729148	32.71811051	16105.58771		93.47295576	35.80773947	-137.3723328	0.001852304	47034.5672		-27.91279243	-44.33635926	-65.890853	0.002377381	39548.102		-46.4581675	-52.26546932	-90.1276494	0.00036983	22395.7175
-97.62878256	22.95513844	34.46865375	16119.33474		8.415204026	-28.73615055	-8.241347351	0.001853428	54347.634		-81.1698392	28.39453152	161.9573644	0.002378103	36986.046		-40.12369139	-62.20226802	-55.83279532	0.000370013	28743.6245
103.3846452	29.2385493	-68.51743946	16120.95817		-38.358616	27.04399951	78.53725468	0.001857415	39848.5289		25.35891449	50.16469455	-36.81833284	0.002379034	52416.9671		3.235114141	38.34298255	30.27742367	0.000370285	46983.9686
-298.6294754	10.56572431	38.87810902	16123.08941		61.11856586	15.88294439	-48.60431971	0.001858131	185361.589		49.3013251	87.17673527	92.14721648	0.002379683	35826.2216		-14.88303949	-54.20370312	56.81175184	0.000370671	34226.3333
24.41083592	0.161579263	8.823155682	16132.65966		101.3235772	-37.77354215	31.6346878	0.001858643	35386.6295		-61.69431503	26.11132966	129.9024312	0.002379855	28792.2515		-32.30977019	-40.75683088	-72.85834127	0.000370748	37908.0002
-53.53207467	109.8406565	-121.3158121	16142.69951		31.73986535	-43.6990369	-61.84908732	0.001859302	49224.5172		88.97953799	79.87196631	-79.61575383	0.002381318	40563.4465		-54.62779222	32.68901231	135.538616	0.000370853	38927.7824
-4.412009649	44.54080905	-90.14778857	16143.12311		-14.97258341	8.184903694	73.30780261	0.001859717	28766.6908		-25.15069647	-49.90259119	1.33022908	0.002382048	19817.7592		46.09423332	-11.43018891	140.0003053	0.000370884	16800.8334
140.8794099	92.43122168	-47.61002693	16145.55301		53.50067269	40.1939334	-15.55056892	0.001860913	26674.6481		38.79646495	-40.98489623	-32.47432912	0.002383119	53338.2855		-12.81576134	-94.60564007	-52.70615871	0.000371063	28580.7543
-27.04335031	98.0915835	90.74998676	16145.72706		-15.71250609	86.76134489	36.7429299	0.001862034	17228.4377		5.747685112	-15.36553586	-9.842495591	0.002384581	42443.5165		-39.83319225	-10.98545137	-61.17973337	0.000371247	31519.1438
51.37908311	-102.7619211	37.44570106	16148.01782		3.902320312	3.511859243	-16.41919512	0.001862114	124019.256		2.38544143	11.46783554	101.2400166	0.002384704	28467.7534		-72.57924535	-11.23449104	12.04754618	0.000371343	112768.778
91.75852289	-49.6215679	203.3526691	16159.88329		-1.096349369	23.98826983	-4.170393666	0.001863093	52867.0203		-28.48200886	-42.02259757	-65.56370105	0.002384777	26124.326		15.44935324	43.87043982	37.85375886	0.000371621	74041.9566
-38.70739896	-176.2080378	62.89600102	16165.73963		-23.42361524	25.56334669	9.630395251	0.001863638	78490.1048		4.902318659	40.52246657	-38.65037318	0.002385157	86047.1598		25.69465653	-52.36817432	-43.85055878	0.000372077	84977.5869
-27.58045117	-18.70364334	-81.51859044	16168.07192		111.1086709	40.75400403	-153.5004379	0.001863945	19510.0691		26.94186977	5.118550771	92.09159246	0.002385447	20986.116		69.6116919	45.47384929	-63.13852867	0.000372162	59809.5578
66.26197418	-88.33106499	-76.56826068	16179.6509		-18.84646349	-37.11598639	38.05959203	0.001864975	42618.5919		-41.9316568	-32.47199727	1.496973252	0.002385478	17545.4971		68.30705046	96.14815108	-20.85372857	0.000372381	34438.0075
68.98247862	-58.01571438	-11.01598791	16184.46106		21.48247975	52.4788001	-60.65582913	0.00186563	41673.6869		-30.35649125	24.44203057	-97.36586176	0.002386292	22455.7825		51.46871385	-50.30150264	118.3139841	0.000372387	57856.6203
46.30468058	-6.324666411	-68.04666548	16187.30965		-19.86070239	-16.70569423	-146.0457925	0.001865923	55857.1212		-10.88516206	61.96768946	-18.33320538	0.002387128	70687.1133		14.09138043	6.465079057	6.225856693	0.000372432	71152.8587
-103.3170327	52.63536009	-43.44892922	16223.33832		7.086530273	44.26368225	0.684104812	0.001866621	39560.118		-10.61583785	75.82277441	-26.63932932	0.002387516	43896.3885		-90.98815729	23.5641152	-17.04712126	0.000372501	32020.6284
135.3116404	-127.7061124	-136.6596364	16223.36314		-68.21712941	43.3323635	28.75270146	0.001867547	31734.6183		120.673161	-83.96585848	-4.073558378	0.002387962	17085.8794		-3.615287586	63.15126864	92.33109601	0.00037253	42658.7365
146.661126	-15.7484167	59.88214402	16249.01232		51.25070996	-17.96488246	-31.05481829	0.001868213	21799.0316		-32.1382073	-37.16979072	-106.3361873	0.00238879	44783.7176		-48.54069363	-24.10972407	-139.4649551	0.000372722	31630.3486
2.071970922	73.4507143	127.0761807	16253.41825		44.49156019	33.97687118	-50.23477627	0.001868813	133092.625		-26.74163432	-18.54337597	-0.998454431	0.00238892	88859.3371		30.51417437	-90.20253791	168.4706872	0.000373022	28308.9726
-6.776710042	23.78047764	76.04889601	16264.19594		-7.550651943	-6.813067451	61.36640617	0.00186892	76690.9664		-13.32659953	-25.25749686	132.7354064	0.002389285	28773.1039		-141.0819278	20.0872485	-135.9470572	0.000373268	24748.959
-9.275614608	110.0220532	-124.3430139	16286.33761		45.28173949	40.1627849	-69.7896112	0.001870982	24446.8919		43.47597948	-70.91638212	-74.8013886	0.00238955	26726.0362		-62.84802059	-60.54718093	-8.703694612	0.000373977	17468.9377
39.12324949	137.2632923	111.3946203	16286.87985		-13.52677661	23.99570144	4.969909651	0.001872439	104018.548		-17.74290081	20.83580695	148.1554566	0.002389629	26266.2484		1.85280083	40.02933911	-31.43436197	0.000374436	56163.0367
-19.31368685	27.45320356	194.0157019	16293.10756		-46.09405091	22.66362149	97.53912491	0.001873574	74555.5913		19.55788432	-10.06893361	11.24928181	0.002389747	20000.4156		79.23672986	-34.31336317	48.19595603	0.000374765	20999.8383
24.41025773	-34.56200938	54.15274849	16315.3387		60.02166827	-25.47688697	-13.41332946	0.001875132	61665.7372		-12.60911594	-13.30106551	-46.4718271	0.002390054	45857.7782		-12.68130972	-22.77467023	136.2593594	0.00037481	18449.3974
14.50664794	86.81611704	-3.207395668	16316.19426		-46.94494578	-100.4234142	29.80282455	0.001875359	31765.6772		-10.00044495	-38.82684399	140.266594	0.002390072	63085.2043		-234.5101447	57.54402218	-79.18183015	0.000375755	12294.0086
15.97070284	-66.69415324	120.50236	16316.76794		-21.9208265	27.30319654	-24.78907545	0.001876188	25320.3582		-108.5365333	-1.815211227	-130.6875368	0.002390601	28653.9003		-70.09276937	104.2096182	-21.62168078	0.000375859	20939.4533
-55.75052431	44.08604134	-37.72264484	16322.91999		13.50993267	66.21154814	92.39471611	0.001876722	35724.7633		-53.4153443	-73.36223448	60.10283002	0.002391361	25812.8942		55.65611833	-92.10559843	7.505794787	0.000375961	45672.6649
25.65589533	34.05801801	266.4690459	16330.27165		23.70063684	-5.354358189	16.88287555	0.001878228	219913.522		4.402484417	54.84566634	92.71748098	0.002391982	29903.3115		1.354209336	4.872088622	5.275214348	0.000375993	43200.6217
-78.64191745	-43.62298568	-63.04929321	16336.13599		18.91119995	2.912409399	57.03936218	0.00187859	52268.5407		-57.13709896	-41.54662468	32.81370238	0.002393044	29407.2936		-47.48048615	34.4329873	8.053273365	0.000376263	31098.9418
-20.14513897	-56.46964587	121.5162596	16361.39993		11.11459636	-40.13889037	36.65442576	0.001879915	117420.602		48.3756361	-27.64343539	156.3100901	0.002393178	27638.7541		-15.68580145	-31.59597223	-71.48789787	0.000376277	39167.944
-112.4946343	36.7571493	59.97727139	16388.95487		8.59744256	84.05383471	-60.87255221	0.001880078	52179.1707		168.2592626	-41.93159491	55.56750476	0.002394677	8072.28531		-122.5320136	-67.48855582	-15.96817136	0.000376506	21999.0523
19.87552544	89.13874104	-100.6961056	16390.81841		38.0656677	-33.77799475	33.32221779	0.001885879	35430.3257		-9.727733698	-36.52579758	-86.88927559	0.002395179	38364.3813		5.882118599	-65.11930177	65.28344511	0.000376516	56735.4526
29.21343766	8.06248538	-147.2344789	16391.61396		103.9455572	57.89978989	62.76373636	0.001886822	31772.7225		68.78279069	27.94871155	16.55951593	0.002395479	26863.862		-81.64678842	17.64212476	-85.74176584	0.000376717	39488.3739
-74.11601505	96.08729632	264.5200425	16394.55123		-16.93141759	-5.944222447	68.89026133	0.001887586	39289.8249		68.43935794	-30.56079786	166.1260179	0.002397425	11306.8965		42.57627379	-22.20583604	-4.957310662	0.000376848	32215.8112
126.3028296	62.53094104	-117.5641088	16416.36723		39.60872473	1.950033408	91.05304459	0.001887755	45832.2981		-63.97041464	-0.692297486	133.1031957	0.002397646	16784.7844		5.800866935	37.79108887	20.26115844	0.000376866	85712.057
-51.17339841	35.93804917	-241.7752288	16417.07291		-69.84234993	-28.22061947	152.0486045	0.001888295	47754.5028		-41.54522904	-65.59255898	80.6995181	0.002399285	47848.123		-11.70814943	0.680340601	121.2960662	0.000376899	24589.8388
-16.247057	170.5004691	31.2116953	16419.94983		-71.15464778	-109.1995275	78.3769117	0.001892331	24070.386		-84.41333644	24.7427176	-96.13486629	0.002399285	38844.5734		-74.94032988	-89.50086659	-95.35192691	0.0003771	23777.3574
53.3215225	69.60815228	44.01597156	16431.86778		-56.31254594	-5.046569125	21.23529507	0.001893009	49040.1379		50.41396304	18.92409927	28.82573846	0.002399516	33745.5879		33.43088158	45.05076583	-24.18274466	0.000377233	17237.6299
83.40770711	99.29590834	-122.8958541	16433.24958		12.02717975	6.366615116	20.57255686	0.00189387	30485.9108		39.12070355	-1.639605177	-22.21082644	0.002400039	64228.7822		44.49156019	33.97687118	-50.23477627	0.000377318	133092.625
23.59184268	-33.35627101	-15.18864889	16461.11158		-24.76419492	13.59921087	-66.23076537	0.00189414	27616.2494		27.64702149	15.58567845	26.99211159	0.002400098	176381.326		48.19247736	89.75952379	-33.86906482	0.00037736	30359.9609
-34.7925729	-6.427182808	-93.80086117	16469.56387		67.25360317	-46.59461228	77.38852014	0.001894378	27104.0006		52.26293454	37.64098811	128.5886308	0.002400883	39718.6889		79.10313561	16.49768009	87.10474407	0.000377913	34813.2928
57.18295949	110.9764578	-172.8472254	16473.72435		-2.101369978	-4.440233695	59.82517742	0.00189561	27424.8909		-7.390280511	56.19373593	24.47642294	0.002401591	43059.5092		12.3762252	17.05221138	-54.62361931	0.000377982	56880.9757
-70.79026946	-94.15172404	-47.5981041	16478.12701		-39.57258358	-56.3062997	23.47052887	0.001896725	48463.1513		-13.2511364	-36.23732624	-35.08150036	0.002401624	58548.2012		20.51833863	-47.37758173	-90.91802072	0.000378217	42582.3729
9.523052482	-75.64638032	60.41276281	16489.33189		-6.177289422	4.749644167	11.72944746	0.001897091	35226.4829		-15.59389198	17.90231799	-84.6231343	0.002403251	32944.214		-63.76672151	-27.26859559	91.85117471	0.000378299	14664.5385
-86.04905062	-27.92680115	-101.7825015	16491.12836		36.05176321	10.71373995	-12.15795227	0.001897998	29467.1918		63.2784049	40.85084635	-44.20436562	0.002403398	27362.0998		27.40148265	40.94913014	-85.07341415	0.0003786	49198.5528
29.29907415	-0.363597038	98.63180189	16505.55043		-40.96541564	-56.34197804	17.98870107	0.001900827	96906.8667		316.8343131	16.48562117	-42.65473958	0.002403952	6337.39196		26.2497346	58.13085929	48.48676941	0.000379603	49068.5612
118.8792163	96.05367801	-122.224672	16506.66784		20.05947153	0.654351523	85.37590932	0.001900926	31410.3721		-63.10544682	-52.79573699	-17.6049946	0.002404171	33531.3583		42.84780819	22.61376073	-56.70679172	0.000379617	100426.176
-41.55816569	-5.386597469	-102.2949333	16509.38956		-6.299804072	-16.5638793	12.77700088	0.001901163	70023.8742		35.20021409	-23.91912341	54.33511979	0.002404201	45285.9948		94.40673135	115.7872283	-4.20299513	0.000379908	16996.7652
29.41543497	47.60844377	-103.4179453	16517.46335		-38.14297422	22.96740156	-7.014011017	0.001901783	45459.7082		20.73930901	-11.91707264	66.90802522	0.00240431	118565.909		-15.60873233	-11.05992869	96.24231053	0.000380382	13941.3691
16.5799591	55.77670443	5.328515993	16518.05633		-44.2451946	-37.48424213	-71.28956199	0.001902225	31261.7877		6.854581056	43.1179039	79.97049203	0.002404507	20763.7624		-29.93823103	-2.866150391	-61.33370138	0.000380397	52562.016
-171.2137207	-75.57692322	31.05396911	16523.8312		80.72255764	51.91588073	-110.7669425	0.001902754	62841.1705		-25.69558695	-32.22581321	24.70635441	0.002405471	29978.6681		-6.389007928	90.99026994	32.00614895	0.000380565	36731.3294
-48.19154696	-42.91725545	29.44830492	16527.61063		15.01012821	-28.11373316	-71.30691151	0.001905328	58360.1091		14.63015575	-26.13770315	114.7041347	0.002406154	22327.4095		43.70346137	-37.01141633	-73.30336881	0.000380993	49252.4706
-73.54595663	-67.49016593	101.3815252	16529.02469		7.987140759	32.72624386	7.89683699	0.001905878	28784.8912		6.727491648	52.11059149	18.84679555	0.00240775	20491.6738		37.86181716	48.65776441	-8.225717491	0.000381042	66827.3953
-16.60358975	-31.00974302	-108.8398892	16541.52848		114.0398067	25.82385474	166.1348923	0.001906022	17826.3325		-71.66294815	76.62352422	-46.68898903	0.002408295	30516.9549		19.59342438	10.57290995	-112.1425608	0.000381774	76135.6708
74.87316306	1.997534995	6.343769986	16543.14008		-2.808068933	-43.29269419	-7.324773798	0.001907193	93777.8176		-65.09404827	-88.46111508	-60.04361855	0.002409258	19480.3123		93.86567288	35.52262194	-78.02989627	0.000382096	26404.4577
-130.1383257	20.14659317	-86.69612978	16564.97846		-36.14856852	86.58885616	3.759637648	0.001908446	22417.4157		-13.61294278	-73.73951316	24.23498034	0.002409616	55522.8745		62.18582578	-13.76587098	49.20369044	0.000382287	63394.0744
-18.79336133	-57.80563073	-220.8476931	16568.41124		65.92552502	42.29645135	-50.83330795	0.001908593	21878.5915		-19.08267015	30.84560355	-3.873691839	0.002410248	23269.17		15.0190756	-19.42229062	43.46667507	0.000382344	52293.7963
43.36374298	-76.9225445	-122.3194238	16576.12239		-65.28983534	-17.60215967	-14.15935931	0.001910522	23051.6731		-62.17796975	-0.812494781	67.20515492	0.00241034	35455.0778		52.09163262	-26.53715998	-45.92079085	0.000382638	70483.9987
31.5157437	-57.75949036	85.37422517	16582.33657		13.259723	-12.51459273	56.64588283	0.001911169	28533.0934		18.85854581	-13.82644279	154.7058688	0.002411183	43920.4923		129.3650298	-51.23698094	-58.58737645	0.000382717	24136.302
41.20218751	-84.42126935	160.6059299	16586.80229		-7.845518371	-28.26468587	59.86260684	0.00191191	101233.978		32.8185703	-23.9814995	62.74064118	0.002411322	25250.0172		-47.46568484	31.34837277	-69.87477337	0.000382815	61522.3105
55.22099835	-46.98186343	71.28501068	16589.20079		-47.3165076	-12.2757111	89.74406183	0.001912258	27585.8135		0.09056422	-28.0801285	-45.94417311	0.002411879	42435.5643		-31.07097346	43.29357566	-51.54506565	0.000382893	54366.243
-23.03959834	2.62729839	37.7912124	16596.56015		3.958777237	108.318056	67.72793604	0.00191247	25474.4732		-43.5446267	-37.91438179	-119.6473479	0.002411908	83775.9301		-19.89511662	2.006613455	-78.31841751	0.000383064	25979.0918
-24.39593112	146.5553443	321.3825548	16616.62732		200.2313566	74.88582966	-21.40357897	0.001917247	34586.0681		-29.01569398	-72.55211593	59.98964029	0.002412217	35276.7865		-29.40184388	-10.64186656	-39.83741283	0.000383125	48618.3604
-52.31848012	-68.9003377	58.91184199	16628.52162		-26.74163432	-18.54337597	-0.998454431	0.001917463	88859.3371		87.34135662	7.601601201	83.0775107	0.002413281	35242.1179		-131.8848967	-17.22288453	44.9907261	0.000383132	34898.8621
44.5219421	-10.08563452	-33.46179029	16630.50843		31.53897755	60.22473081	-94.02666559	0.001917501	33281.9151		6.878869033	32.32481717	-13.97806449	0.002413327	57314.0552		-27.28288495	-2.328522909	-72.77840363	0.000383384	41930.1525
-144.6154113	-26.68361738	101.1929296	16641.29885		-41.63172737	-2.61530991	11.16904029	0.001918925	37926.7293		-26.09592507	-71.71391203	46.89301136	0.002414294	24829.7301		28.48500991	-13.91481701	-11.2182955	0.000383467	34309.5542
-15.45729828	74.16071021	-67.15162666	16642.40359		-49.1427299	-15.7298177	110.1493778	0.001919679	31605.9782		38.32025824	32.16468682	29.49403406	0.002414995	55534.269		-165.1416224	248.6062101	-164.2630557	0.000383566	4357.09956
-77.52674062	149.4039003	-25.54970559	16695.86893		30.81438284	35.499378	-95.57908434	0.001923059	31432.4759		24.20782312	72.826686	91.42768876	0.002415832	40703.5511		-314.2247674	243.2278127	-61.94362755	0.000383973	3763.56116
47.48553142	-70.32270079	-33.07731113	16701.91389		36.97111809	36.00873195	-33.71614788	0.00192459	57929.3464		58.22607931	94.17266195	40.57692671	0.002416775	30942.1562		36.21700943	38.88276228	9.136871566	0.000383974	102410.639
-88.00716201	28.28478624	29.98622984	16717.15576		-17.24490056	57.05855247	-127.5325998	0.00192493	13018.5865		107.6007612	34.53243307	-102.3114898	0.002417177	24325.7099		37.64298256	56.68579112	2.309852601	0.000383977	25720.3916
-181.7865756	-19.48370667	104.5050285	16721.45334		-46.68013561	9.932660784	-42.94518609	0.001925665	60559.69		84.76135671	5.513414846	44.84176773	0.002418273	43866.8732		-9.843806163	9.877462221	-29.43824826	0.000384161	45287.0522
-2.078103505	-62.06164468	131.6513006	16724.40363		-10.8269158	-36.16626086	-14.11418385	0.001928488	27041.2664		-9.684833093	22.45333864	-10.27252504	0.002418801	50761.1386		65.74583981	5.163679441	42.41184816	0.000384353	109307.471
-24.3386754	-24.48318975	-166.4233168	16741.06545		-86.92491063	24.33547236	166.9317002	0.001928751	46548.0605		-13.49431693	-56.75961283	-91.0911328	0.002419049	22779.6632		-38.8274874	15.38539336	18.84714097	0.000384589	41321.7088
108.4353721	-22.01909903	57.14907679	16748.3449		0.0339559	35.34947138	31.38800346	0.001928928	64571.0104		-26.4420464	14.89029593	-36.86236543	0.002419764	32134.7823		36.31996548	-33.48068301	-1.995620372	0.000384592	28646.9992
-131.1486255	-151.9170664	-18.70749382	16760.4603		87.34135662	7.601601201	83.0775107	0.001932112	35242.1179		-48.7670422	21.62505697	59.77312428	0.002419863	42297.1061		26.05925152	-7.192436368	-29.78823702	0.000384921	93355.7293
111.1571066	59.550818	35.26906201	16767.32955		93.23432495	-136.146184	-86.07686346	0.001933537	27501.0534		132.1654158	-30.79982566	39.16532678	0.002420759	25189.0229		39.11797651	0.843679758	-31.4546907	0.000385328	46336.8938
-180.9903613	33.68950582	12.88725895	16767.4852		47.8986464	66.02486055	-43.54415966	0.001936992	36653.8802		92.90891971	-14.03897676	113.3883449	0.002420766	24160.6552		7.905837306	29.41200445	29.95786028	0.000385352	86511.3459
11.55910625	24.2706889	-20.3065514	16781.09283		-43.31291268	61.16363886	107.2274973	0.00193778	37770.0313		-6.651125829	-77.84445347	54.07676964	0.002420992	22281.4724		-134.7824134	-74.83040327	19.7685179	0.000385357	25270.8188
-63.97041464	-0.692297486	133.1031957	16784.78445		-31.41777777	60.56061433	0.828032291	0.001937792	51399.8667		47.84715	-30.5500721	-14.42599628	0.002421095	23937.6574		-86.92491063	24.33547236	166.9317002	0.000385481	46548.0605
31.76717759	27.73767971	-163.1529789	16786.51113		25.70064188	15.99352861	15.39388815	0.001938964	129159.124		38.85392029	-38.43957774	59.15144199	0.002422237	58690.2083		-11.84439924	30.7376294	3.099040169	0.000385925	38110.362
-124.1883541	-152.9485925	-32.96253752	16791.52299		16.36915551	-56.55533388	-62.21884679	0.001939434	23501.6237		-29.43575437	5.992423364	-53.23607069	0.002423914	27534.9639		-0.607115305	102.9017135	-3.09504062	0.000386257	23993.9298
117.0797137	14.34902294	-29.40662373	16796.54682		52.24712983	41.06842398	-22.96235708	0.001941977	45125.1273		23.78931185	106.7392269	66.85844376	0.002424722	23398.147		204.2437326	707.4183139	80.0206242	0.000386323	3740.08276
46.09423332	-11.43018891	140.0003053	16800.83345		61.5568192	-68.80908103	-14.79941172	0.001942806	51596.2225		13.62931312	-24.91356869	-7.762282093	0.002424991	120712.728		15.77533524	-52.46290764	14.20032395	0.00038686	78195.5487
-35.25253917	29.19816202	-115.3800955	16808.5829		40.69801968	3.358052698	84.35643713	0.001943627	32980.9601		-19.97005041	-56.49727709	-6.198972132	0.002425167	31962.9394		99.031149	-42.61226968	-21.12165854	0.000386945	34552.9424
-81.7083451	90.39250101	-147.7561887	16812.68985		19.59342438	10.57290995	-112.1425608	0.001944311	76135.6708		-24.45295098	-19.66892028	15.27543198	0.002425909	62649.1741		-97.55023149	-9.194029003	-62.84374403	0.000387022	41062.5438
62.27359897	12.93108195	-66.15056804	16824.63926		-63.32276806	14.44004779	61.94976026	0.001945215	37528.905		-76.29011559	-52.33902248	16.83655549	0.002427016	63315.6468		-48.71894897	67.94684172	129.4055357	0.000387221	40182.5838
-70.54414298	-157.4626123	-80.7105505	16838.71663		28.66996163	101.006362	-98.17571224	0.001945628	19045.6035		-20.86200117	11.69721621	64.72615025	0.002427161	33265.2266		-29.97307336	-63.04236811	9.753928423	0.000387598	74292.6598
8.38060192	77.22919877	12.17959312	16840.90715		-41.77067258	19.88623312	-65.31789935	0.001946538	15208.7714		9.127743219	60.34113378	-53.44310444	0.002427212	52215.9635		25.4727403	-18.05311555	-50.25293368	0.000387672	52126.218
76.05819773	27.92824238	165.6319916	16842.90443		-36.34181641	24.10142767	59.13557303	0.001947526	40477.1663		-37.39916738	14.68602556	-57.38481577	0.002427438	54482.3669		-89.67176309	-32.67628341	-27.34160367	0.000387702	24260.3123
-21.9191104	2.126027502	-130.7792666	16852.7433		-32.00209138	0.494289885	-116.4290371	0.00194829	26521.18		71.14254402	-52.16483121	107.5032122	0.002427676	30736.2633		95.79510112	25.16069973	83.50341951	0.000387806	47803.1428
-64.40619163	-13.52889596	123.7135977	16860.30756		-115.5727283	17.42017448	21.81552664	0.001950116	25986.4436		0.179172953	-97.7308351	-22.68668922	0.002429149	19430.5183		43.21905747	-7.783152273	127.076406	0.000387893	25460.752
94.23228285	76.55729273	-64.87771907	16862.32702		-29.32933695	94.70871177	241.6639979	0.001950492	5358.42973		8.306137017	-22.85568464	-38.51640054	0.002429587	119978.713		17.35602021	29.32324263	87.81061073	0.000387995	32697.7637
78.87563341	-8.560797542	-120.6387971	16879.1901		-29.25341064	-62.59826327	-127.6698621	0.001951943	28814.4561		12.5295912	4.774983155	10.93729233	0.002430169	44021.4578		37.91910558	-6.360102835	47.42750377	0.000388277	67699.5168
29.38547863	73.26465396	14.8854809	16903.0228		0.179172953	-97.7308351	-22.68668922	0.00195238	19430.5183		10.84694391	8.655512358	-113.726141	0.002430217	36700.1542		46.40963391	-15.54489126	56.9251145	0.000388831	66392.8326
-55.83803503	26.51269659	115.2869636	16908.47803		47.36013956	-12.38572006	164.3456457	0.001952911	37949.0604		-54.36380365	-15.90139063	153.8354121	0.002430253	28760.315		93.47295576	35.80773947	-137.3723328	0.000388947	47034.5672
104.32225	127.5700859	-0.694626149	16916.80323		7.177038141	-26.26692907	-51.69223085	0.001953495	91557.4996		-39.24278905	28.11571474	133.7684746	0.002431088	58567.4387		-65.28983534	-17.60215967	-14.15935931	0.000388969	23051.6731
-120.5291334	-51.84638352	-265.3377237	16924.34464		53.27236771	-121.8746387	-37.02054669	0.001954997	52494.9924		-2.508691158	9.08868549	32.45489621	0.002431095	34304.542		-45.52395213	38.13737198	112.5425485	0.000389351	37078.2119
-15.83796483	12.8555187	78.31458872	16926.0971		0.378041221	-13.95054377	-42.40760696	0.001956581	79135.9701		-67.97211939	44.75130204	53.61230618	0.002431356	34218.389		124.5793818	44.59852779	-34.96649524	0.000389446	67610.8851
29.06992751	-21.92836839	93.38495911	16939.91804		59.64814107	-16.18635912	-15.13860119	0.001958132	31915.7931		-25.98243413	-0.027706223	-1.927030766	0.002431734	65387.1368		-35.52817227	-8.252553492	-20.06381454	0.000389674	60555.4089
-47.57012703	-74.25584637	171.5346114	16946.43567		93.84914968	18.7377623	-109.1137375	0.001958678	15764.9779		18.19201876	-8.27651616	-11.35867293	0.002431798	249470.359		52.29511758	60.89903365	-81.01643834	0.000390109	53905.9392
5.876035778	-48.17432106	-42.45543254	16948.81463		43.99095683	-31.07587496	78.59165609	0.001959549	45168.0373		-12.8622806	48.13906187	86.20836623	0.002432173	18890.6617		11.43239001	-37.82526087	23.92372701	0.000390321	49473.3423
17.91749554	-100.4470279	-34.06816886	16949.05199		-49.67926701	19.70742864	-48.94769033	0.001960391	39529.1733		-20.21164981	41.69667653	128.8134094	0.00243271	34912.2196		73.54080418	41.1052264	33.96672631	0.000390585	15953.2349
-24.69656862	49.30173478	53.50108493	16949.92851		-66.46654312	-63.72533744	-57.55428456	0.001961135	28490.3434		-62.08358506	-76.00721831	14.9377918	0.00243362	34830.2132		-50.18196538	-25.58081556	-29.74830418	0.000390743	45695.8332
-2.102367511	-156.0070603	160.5087977	16949.97689		-53.95042079	-16.80770161	-23.02391194	0.001961773	43105.2209		41.39499326	53.09959806	141.145891	0.002433716	38905.6477		-77.75094172	40.73010574	41.38517942	0.000391177	44668.4392
-43.4461556	130.2834723	21.93638346	16962.73705		-13.2511364	-36.23732624	-35.08150036	0.001961858	58548.2012		66.71769814	-13.40532312	-56.99678395	0.002433938	41170.2748		-61.96787975	69.14531935	138.5438685	0.000391214	37479.8767
9.269883472	-109.5133118	21.93483553	16967.20937		138.5065495	-57.63973612	269.6153265	0.001962208	13589.4275		-31.02359137	-48.2268542	-56.94168333	0.002434206	44718.8601		-29.43575437	5.992423364	-53.23607069	0.000391253	27534.9639
-17.65803185	-89.60320038	16.57761034	16969.47095		39.13824845	-26.21477436	56.93206019	0.00196604	29533.2019		38.30045507	28.81294005	12.40129754	0.002435366	40377.8411		45.57724844	21.64411927	75.27175563	0.000391271	110516.896
84.27603195	14.19692696	71.45299358	16990.6065		-5.805328209	15.72773794	158.8330597	0.001966455	36536.6104		31.73986535	-43.6990369	-61.84908732	0.002436339	49224.5172		-45.71431013	-30.00671699	-9.193201041	0.00039177	32306.2552
10.84090096	-55.40756988	-93.4254438	16990.95799		-109.1015708	-1.056055843	81.66662794	0.001969516	67734.4839		14.32524108	-28.5605504	-95.94724803	0.002437039	48057.8966		-35.29531624	-6.358410469	-36.04193133	0.00039185	80690.7051
94.40673135	115.7872283	-4.20299513	16996.76516		128.1011632	6.689045402	17.90907154	0.001971582	31884.9619		-29.51201075	59.1581577	66.08832783	0.002438487	35493.1503		-27.99954528	48.55793091	111.9469659	0.000392149	35646.545
46.57415119	25.73329351	68.19858255	17007.3521		4.013993586	-37.46097164	3.381951766	0.00197217	28059.8058		82.85123684	-1.239604163	20.15211871	0.002438982	30291.173		-27.72300562	-24.50966952	101.4559056	0.000392213	39319.9994
-43.79630076	7.015718056	-42.78159255	17026.94649		50.94651282	45.67826633	-6.252661719	0.001972413	20144.7922		12.35314885	-37.3777267	-21.77283119	0.002439219	35028.3409		-60.3856375	21.26188201	22.74139055	0.000392267	48030.4527
79.91251187	14.83827901	35.42535037	17027.38026		120.673161	-83.96585848	-4.073558378	0.001974608	17085.8794		-11.19524774	24.13408386	32.25389659	0.002439716	23523.6481		-6.45008366	-28.91098904	-29.69584053	0.000392278	84088.2642
-47.47256038	-6.216431668	317.6586856	17028.80001		-56.41475042	-204.6980588	1.936120686	0.001975567	15610.4615		3.646406124	9.591828719	-91.32602617	0.002439844	38438.3074		16.04592667	-168.1554904	37.83306494	0.000392521	11417.5043
-85.6431659	39.8942669	56.47839793	17033.83154		18.33763254	15.99296318	84.66669898	0.001976547	18553.0858		-50.2443211	8.843594438	22.34004724	0.002439877	86844.9628		79.60899596	-47.14921942	26.50150756	0.000392699	35711.0459
-95.51518862	-70.80011055	52.96106496	17035.42141		-6.494568561	-5.15186494	-32.28729599	0.001977825	49895.5379		-14.34046817	-2.070254124	9.130742994	0.002440562	22880.6675		-37.15500587	-44.17543832	-56.20374076	0.000392897	58395.3083
19.58947666	-50.90069599	51.0074396	17043.93396		64.04027161	-0.25532031	32.03490258	0.001979387	74398.9481		40.88657898	-55.90693044	56.05547546	0.002441309	29194.9856		-7.885704113	-6.301623665	-86.97006085	0.000392916	43926.0585
87.9640843	64.58168895	-95.19172391	17047.98049		-37.15667505	-90.17947502	119.0397183	0.001985449	23317.244		36.29140411	-0.952134617	97.45819836	0.002441867	40645.4317		27.85658757	-73.30601197	-18.46321073	0.000392966	30544.2124
13.74236051	-62.183829	-151.7270185	17074.37538		132.1654158	-30.79982566	39.16532678	0.001985869	25189.0229		-77.13556361	-18.87895792	40.3980568	0.002442225	30862.7392		69.05275901	29.70111021	54.48917388	0.000393012	52613.2539
-77.86707672	8.796217501	-32.4887355	17076.78589		46.09327106	-20.36243939	33.36507895	0.001986676	126113.02		22.13730341	26.89340532	-67.01641913	0.00244239	44836.9114		27.98476098	-4.351198312	-2.314828725	0.000393072	60458.2634
120.673161	-83.96585848	-4.073558378	17085.87944		-6.827387845	-17.76026365	-28.84723262	0.001986996	43056.6913		-65.55818114	-21.78641345	39.50734971	0.002443051	46943.7804		-13.06997807	-84.21717789	88.4325422	0.000393505	49539.8196
144.8878108	44.94106092	-60.725492	17096.1256		55.91182042	118.4797487	-18.70684448	0.001987113	38570.7668		48.03718284	-26.735206	24.68698139	0.002443211	26041.9343		-32.26800531	48.37484804	181.2526442	0.000393609	24516.8766
9.785800166	151.2992236	109.2972367	17100.93367		36.32513772	1.539822912	-61.08083387	0.001987116	79439.9651		19.59342438	10.57290995	-112.1425608	0.002443273	76135.6708		-18.9908462	-14.70846665	-5.082858397	0.000393973	94140.4626
-142.1701031	57.22047647	136.4388573	17104.00154		-77.88726099	-42.20658571	4.854560801	0.001989198	40912.9267		-42.38522412	4.266796489	10.55948653	0.002443297	91066.7507		27.87317796	-47.59682981	158.4886576	0.000394427	30239.729
24.68136452	-7.996894508	-94.36280742	17105.0832		2.741667108	-67.89146984	76.00793331	0.001990085	41490.9547		36.33469839	-54.21738394	8.166847786	0.002444019	43654.3232		-24.95706884	-37.14867515	-30.97658758	0.000394821	26173.4436
-24.08445305	143.0693642	105.2700868	17106.60757		17.39960948	8.957920522	38.15515394	0.001990428	47872.0157		-17.15927315	68.6402372	19.76780622	0.002444195	41628.1203		-36.00602477	-19.30031475	80.74048547	0.000395487	64388.1547
49.94694384	-111.7051041	-87.21144718	17109.00653		-20.45803056	-4.439575994	52.87533794	0.001991876	141776.404		19.71201618	5.887885324	-49.47814599	0.002445027	41052.148		-69.49371136	-172.9792116	113.1154184	0.000395489	7111.61436
-29.5165053	84.94912319	49.26051113	17113.55312		-81.1698392	28.39453152	161.9573644	0.001993408	36986.046		-41.84540352	101.5180289	40.99630667	0.002445432	20195.0558		-103.8162727	7.866204588	-86.70189267	0.00039555	23240.1848
26.55610126	-170.8663367	89.13891837	17116.78934		-29.57423489	52.87207687	-19.41333902	0.00199351	25145.9002		-23.71796853	-33.36051995	8.753457828	0.002445661	44077.9242		45.72033498	45.91285214	32.21045326	0.000395802	51055.2065
35.55413824	-49.19333041	156.5622677	17120.91691		-108.9443944	-74.75111052	3.02097218	0.001994455	13842.2402		-67.94340381	20.99867277	87.02855803	0.002446315	10686.5405		0.571390132	-56.40701041	-73.79241064	0.000395923	32391.0272
90.63552329	-164.9379399	74.38660681	17127.22384		47.24743434	92.69573425	58.88935712	0.001996363	39559.0532		21.94796267	56.24654989	-8.839151077	0.002446505	87698.0469		95.21741712	-29.58902118	-2.934643235	0.000395969	75556.1372
124.0498743	38.92843315	50.32624116	17135.47378		99.031149	-42.61226968	-21.12165854	0.001996618	34552.9424		23.31008206	-77.6243677	84.4277137	0.002447679	39650.8317		-14.24617965	104.6675366	33.81802502	0.000395994	13391.6391
-8.586988961	-102.9046699	135.9734533	17135.58499		-20.96153196	-39.05668132	1.551737388	0.001997805	40106.6625		20.90237936	39.53784933	19.4559286	0.002447696	61766.3283		-44.59849667	-7.553800103	-31.60301139	0.000396135	56001.4102
-16.05899704	-11.3183286	173.4053658	17137.37759		-5.926762047	18.11437941	-106.3321934	0.001997919	19268.5907		-17.96796051	10.84297799	-53.14325722	0.002448376	39841.9628		-13.78393275	-39.41165225	-29.72652486	0.000396733	40595.3748
-46.7905365	-11.15407687	-38.74882354	17141.39969		-25.52592315	15.98945438	24.70866725	0.001998241	21016.3998		27.40148265	40.94913014	-85.07341415	0.002448874	49198.5528		42.61042662	47.65790374	64.1196025	0.000397021	62877.8684
-43.45981784	-8.251164122	64.93082469	17141.71236		-24.99887679	-11.21023797	87.89294587	0.002000118	80488.4241		-1.214610459	-66.82837299	-9.590008008	0.002449174	30394.7153		45.3591631	-17.76118388	-7.708547708	0.000397068	26246.2638
5.518527961	58.84082557	-73.30376103	17157.06476		-39.99034242	17.24336038	-4.69077215	0.002004002	57307.1273		42.76902021	-52.16861261	131.387979	0.002449467	15007.4347		-76.10315469	-100.0892538	39.53546129	0.000397385	35713.935
38.02665579	111.388732	-166.0627932	17157.56092		35.68050454	-0.745624057	-15.32042839	0.002004213	43397.8704		-4.028233906	-27.82578248	-31.50195441	0.002449486	75282.7368		-17.91960333	-14.90019818	-41.54600683	0.000397698	76412.8702
-29.93279719	-35.12488015	-177.2311796	17172.21391		10.93112312	-39.90217569	13.58758243	0.002005408	55618.9434		-30.67571681	-64.36506276	7.238497839	0.002449615	49717.9989		-15.64398781	86.75643839	28.92567498	0.00039771	55778.9541
-41.52619811	-17.03234569	88.33870515	17174.42631		-2.624725576	-29.59136932	53.63336517	0.002006581	131531.193		107.771533	56.78831244	51.41594641	0.002450287	19760.6103		25.96764405	-6.331905704	-6.705288274	0.000397933	55178.9184
-45.60517137	57.48199507	-16.97473276	17184.84825		43.47597948	-70.91638212	-74.8013886	0.002010494	26726.0362		-92.38169084	-41.80575102	17.70921058	0.002450417	50401.1901		49.13762775	45.75667619	-19.28609473	0.000398175	59261.1219
-62.28049526	-37.856589	79.50093709	17223.74898		112.9225793	-60.09198521	122.868246	0.002012195	20696.1918		-70.91391609	27.64480226	0.933910536	0.002450539	52468.8173		25.48040619	56.48082013	-98.48876345	0.000398837	38590.4833
-15.71250609	86.76134489	36.7429299	17228.43765		11.11950923	-21.41238568	11.01067973	0.002016035	106658.727		39.72731236	-22.90195018	-72.64431108	0.002450835	71472.5081		2.130191296	8.636474823	20.57874833	0.000398926	50466.8121
-90.67277055	24.17009286	103.5154493	17232.88824		21.45838988	-37.72953283	2.373818142	0.00201751	59131.041		-18.9908462	-14.70846665	-5.082858397	0.002450973	94140.4626		-6.699106529	-32.13169197	-59.62564108	0.000399712	35085.2633
33.43088158	45.05076583	-24.18274466	17237.62991		-29.48319019	-7.770192878	129.3369512	0.002017816	45992.1147		70.93704167	-59.76843994	174.0989825	0.002450996	23014.9773		-31.49115428	-23.37232005	5.585304898	0.000400105	73679.2459
-68.44667811	-82.35788086	-4.182441743	17237.81718		36.18613097	36.10510003	41.70056005	0.00201922	138101.875		53.72281395	46.72969617	83.36477937	0.002451004	44937.5132		-14.17083726	14.82141821	-8.991776982	0.0004002	56795.0926
-45.27611993	30.5748536	-184.5629965	17242.31103		47.92638265	-119.1825893	-2.341621881	0.00202	22593.489		-70.34514121	-24.40350312	38.61160167	0.002451219	52180.8324		10.29901879	-20.39518411	-48.04124344	0.000400361	96053.4855
0.348752777	-45.83772772	-89.55061551	17248.66398		94.223159	-24.6397726	-141.0687867	0.00202047	42164.2834		78.44656248	-49.304049	-45.60784469	0.002452663	31774.6645		138.0518873	81.40238006	121.5943286	0.000400553	15555.9565
22.17302851	63.96695506	-47.06518081	17253.15875		-20.21164981	41.69667653	128.8134094	0.002020855	34912.2196		109.3744643	14.14116315	82.66435503	0.002452693	45355.6641		-32.43363163	48.24490235	-8.584292551	0.000400566	45252.5496
-27.68935045	36.1316652	-109.2288314	17255.63254		-32.76676352	-0.037769759	-42.65874876	0.00202198	50643.1886		118.1004316	-0.639883319	-13.0264846	0.002452924	40379.6047		46.85888258	55.98825103	111.735349	0.000400616	27500.998
-2.449044268	59.91299246	-139.6450909	17259.82934		63.2784049	40.85084635	-44.20436562	0.002022431	27362.0998		46.25830467	-33.48439364	-78.87034022	0.002453197	45999.0332		46.49040847	31.85191573	107.9701766	0.000400724	24081.052
69.86804216	-71.516233	68.32247659	17262.8463		87.14684886	53.58176486	100.3943072	0.002029423	25769.3467		-13.26432098	-40.89086438	-5.990293605	0.002453391	71941.437		-14.74402771	-2.688222222	-16.63333607	0.000400777	86175.4174
-115.3276708	-50.87329064	59.59740833	17274.84183		-24.19736838	4.671408343	-17.34522544	0.00202977	39829.4579		83.12143312	65.17336487	-120.0747185	0.002454208	18909.1637		8.724340449	52.52936898	-8.589149427	0.000400892	28159.3708
-10.91164417	-49.51988925	86.28561352	17276.37372		-28.15314058	6.672751434	-65.17935539	0.002030096	50131.5543		-19.1025844	11.80705922	-13.89749146	0.002454247	135946.769		53.22915538	9.820822721	-23.74235185	0.000401169	76890.9201
-87.15694861	-103.0821906	43.47047135	17283.04511		36.43458435	47.82020125	13.09543996	0.002031359	131189.978		-35.28509801	-41.58191394	-15.39484963	0.002454511	27549.4813		-35.07677423	-13.11920202	52.43606855	0.000401328	58684.1745
54.08899093	105.4770865	-5.348528797	17284.44699		26.20627652	-55.28776122	153.2288004	0.002032953	28570.8273		13.45231876	-33.74962607	61.46669435	0.002456284	36055.9196		58.1905377	-16.82332076	103.0141747	0.000401538	15518.176
144.7225328	48.51762083	-114.6189383	17285.32179		-46.02469056	2.068156567	24.70777866	0.002033982	19117.2679		17.05464334	46.16232383	-23.18886381	0.002456701	94836.7256		19.290085	-0.605909207	-62.77890288	0.000401963	70498.0142
-120.7180514	-80.51435498	-9.789102421	17290.27806		71.85902024	-148.9658012	-58.61864715	0.002034263	13168.7804		-10.08215043	-52.51575332	33.48712019	0.002457264	54254.5177		-59.31562499	-6.286896922	18.29612399	0.00040199	32510.7195
-11.29928319	67.30251956	110.2390884	17296.46844		48.3756361	-27.64343539	156.3100901	0.0020406	27638.7541		-16.69525835	118.4494601	4.972694558	0.002457801	34650.4842		29.62134193	13.1266507	68.40463247	0.000402006	51780.7105
-14.05223311	49.5611918	-22.35835306	17298.5747		-66.34416234	13.04326706	-78.7585337	0.002040818	27603.0254		-21.00268981	85.67627048	-46.85340251	0.002458297	28461.1439		52.80677291	179.0774204	9.666940077	0.000402229	10610.4643
-11.19300412	40.23190395	-25.3260459	17309.51307		-6.487452894	29.30309117	-48.58920676	0.00204254	138860.442		-133.5424464	35.00120822	100.661138	0.002459126	36228.8045		23.14479029	1.454524905	-93.69480041	0.000402514	30768.9797
24.24347219	-60.41681835	15.36363015	17315.66939		50.95153852	52.90117476	-4.347877342	0.002044759	170439.015		-29.93823103	-2.866150391	-61.33370138	0.002460209	52562.016		122.1123535	50.20167789	-109.4056628	0.000402595	21663.1932
118.1094123	-11.95672887	-104.2098524	17320.99934		-92.38169084	-41.80575102	17.70921058	0.002044798	50401.1901		-49.83504974	-38.76889382	68.23791205	0.00246041	118886.175		-36.36277624	36.05155044	-100.1788394	0.000402736	53042.1111
-34.70381095	-6.20048228	-166.9470846	17325.83644		-47.29101544	-35.97110004	66.1461388	0.002045287	48259.5311		94.40673135	115.7872283	-4.20299513	0.002461295	16996.7652		83.89639527	38.1109491	-89.72633212	0.000402806	42021.5338
130.8313823	113.8140642	59.23749105	17330.30832		-38.8274874	15.38539336	18.84714097	0.002046281	41321.7088		37.02332135	12.54875781	-88.17960503	0.002461444	78857.8508		30.60902881	39.44752501	-11.89395609	0.000402904	64898.6232
22.89372481	126.5718495	49.2058078	17336.61487		-80.49139283	71.37407862	86.23348752	0.002050444	18211.86		83.61575905	-60.48914132	-54.81376491	0.002461596	19532.332		26.41151542	-41.22634169	-141.2781089	0.000403033	11461.1873
-15.83654206	186.7692644	6.711066635	17338.48776		-74.88437668	36.30458686	-49.14887814	0.002052156	52476.3662		-31.3164134	-23.01946381	48.75077462	0.002461706	27945.3931		-6.790606759	-81.08867423	-37.36699254	0.000403125	28420.1358
43.15260733	66.32434547	152.6788317	17341.94768		36.59056247	-20.00768266	-35.16124965	0.002053416	31278.6361		-44.44592251	50.8458309	42.0795803	0.002462744	44983.7442		-28.97251772	9.284431479	-37.37572221	0.000403313	34772.1228
31.3545559	29.98954957	-49.08174145	17343.15008		91.58459359	-14.68086263	50.6739926	0.002054127	28443.8347		-41.27820992	-44.28634269	204.3802635	0.002463119	38489.0549		31.4827817	-44.86402806	15.55338098	0.000403365	70365.112
88.60491582	-24.25868752	-35.96706219	17343.87058		28.00845447	-17.02656837	85.36196199	0.002054676	17904.6925		-5.076160312	-13.27238185	34.75753706	0.002464339	78634.4817		-32.83583517	58.06735651	92.69157056	0.000403896	43261.2813
-29.25531544	50.15684241	-199.982423	17369.42545		-38.96805856	-58.00351887	14.57366578	0.002055222	44049.9682		-6.841905792	-18.60619547	-36.91065259	0.002464844	37174.858		-16.06646613	26.0476143	-31.38684827	0.000404071	24969.2086
-169.7869231	-12.99174063	66.39971075	17370.20496		27.40148265	40.94913014	-85.07341415	0.002056082	49198.5528		42.68841488	57.53475796	8.985408466	0.002465639	28298.7707		61.2312669	58.38720487	77.59559355	0.000404208	71797.2207
-4.284688481	39.1823137	-156.5656315	17380.35817		-7.58164413	-14.67356903	-32.91102312	0.002058355	34801.1666		-1.203690236	13.70785346	26.63837663	0.002465963	58392.1161		20.47489889	5.665514629	-6.808651219	0.000404234	65214.2016
77.55422832	-25.91906532	57.46574753	17395.14562		-12.20235353	-30.37467001	-38.5649119	0.002058576	27905.7095		26.82067517	-20.08443281	-6.399436034	0.002465975	26936.3271		-64.40380173	-128.2722678	50.53002654	0.000404677	27971.4159
65.97313159	16.16219372	-28.89516064	17404.94826		-26.212547	15.37457326	36.53794108	0.002058625	33231.7246		295.4933388	-232.9389711	250.3973266	0.002466141	4111.59333		4.245963287	-57.84944055	-60.97111199	0.000404709	67988.9026
12.69360953	60.71851825	-43.60281352	17408.74054		30.97620713	19.59846686	-42.61751309	0.002063626	45313.9138		-38.358616	27.04399951	78.53725468	0.002466185	39848.5289		22.04342532	44.44460684	-54.30186746	0.000404718	53309.6672
-6.729566157	-26.05739545	75.98571056	17430.23196		-22.14883496	-31.91208079	55.20358048	0.002066045	71850.8867		-38.96805856	-58.00351887	14.57366578	0.002466794	44049.9682		3.854893906	-66.02809373	17.20370026	0.000405165	55882.1326
-79.37844187	-80.83127049	-41.69189054	17457.57304		24.34583076	8.382112963	-14.24617438	0.002068521	31819.882		34.41161573	-46.28671378	11.18397479	0.002468018	82701.8791		72.10148033	145.728962	128.3785031	0.00040542	32234.3365
29.48062622	-28.4955862	-163.2804696	17463.01288		24.43645175	-61.03596727	52.77447963	0.002068768	45455.159		-91.98527994	-71.63861803	-43.70107759	0.002472295	25177.2831		-20.92712367	-33.11835287	-59.93057343	0.000405506	69541.8883
-163.3667644	-95.91281112	44.58641102	17468.01703		-53.60732934	-49.54734694	-61.43063621	0.002070502	23469.7554		2.249130643	40.55919997	-109.9885119	0.002472469	35146.4778		58.60550319	-23.81305215	67.78618205	0.000405782	31603.5337
-62.84802059	-60.54718093	-8.703694612	17468.93771		-1.351995816	-50.70558218	36.03527224	0.002072021	33623.704		79.23672986	-34.31336317	48.19595603	0.002474374	20999.8383		-22.97610401	-5.670321245	-63.72042475	0.000405787	71178.7395
-126.8321099	-118.2436174	-174.9821528	17471.98687		-25.65965644	-26.09357695	77.16320143	0.002072615	97358.0341		36.59056247	-20.00768266	-35.16124965	0.00247446	31278.6361		-16.74323393	72.72306883	-11.10142052	0.000405839	30517.0983
78.34142444	213.0708448	6.628831277	17475.79102		23.79109867	81.49105671	-92.75533404	0.002075516	45837.2484		-73.88037684	-54.68115806	-33.81535879	0.002474656	46748.3775		43.64764504	-28.47326333	42.10382344	0.000406128	29479.7973
82.00089023	13.70535464	-82.48069336	17477.74991		-22.17286115	4.127819278	7.598127278	0.002076244	50286.9736		10.75490355	43.49343989	13.25355605	0.002476084	40008.1641		0.09056422	-28.0801285	-45.94417311	0.000406716	42435.5643
-4.730517189	-61.75876879	-204.5092904	17479.85425		-55.02072695	-94.52421354	-116.645301	0.002078841	21621.9198		-45.08052009	1.692861743	-94.9549863	0.002476658	41445.2251		136.7694868	-45.97005087	-77.68743559	0.000406892	44435.9975
112.5518281	6.466077835	-172.0359897	17483.50725		10.22435899	-36.54284523	-73.02162155	0.002079174	25634.0531		-1.161622223	-32.37337913	30.13290294	0.002477929	19090.1268		-9.868715616	21.71294774	-9.092354057	0.000406953	67613.978
29.26735426	36.18947607	-26.4920464	17495.40203		22.57539865	-10.77588404	-49.27042043	0.002080786	109642.51		5.163722661	-22.68741565	34.85601185	0.002478117	51011.87		88.77181052	37.32663018	17.22893256	0.000407027	66370.9992
-33.45889325	40.47890136	-18.69535986	17497.85388		-42.38522412	4.266796489	10.55948653	0.002082336	91066.7507		-7.332144038	59.47058372	-20.5184561	0.002478253	48880.3435		70.15031444	-1.762777859	-59.53904144	0.000407116	51130.2358
-11.03318368	10.5996983	8.244346207	17503.24813		14.66184046	-18.28180462	-56.83100622	0.002083201	49820.5471		-22.21393648	-59.35523469	35.07115213	0.002481024	31998.5698		53.0835472	15.22773411	-15.61692395	0.000407341	34427.5285
65.46686411	150.1564041	-64.71636363	17508.26241		32.94585449	-14.47972517	-29.90702871	0.002083337	42537.5221		27.85658757	-73.30601197	-18.46321073	0.002481053	30544.2124		-41.44434174	-30.04356904	35.94877464	0.000407525	27701.5288
-59.36734703	48.83528287	10.24134488	17511.99384		2.754312295	-15.08577108	17.31840556	0.002083346	34819.4867		-26.82367455	-49.76207307	-45.6370591	0.002481389	58877.3127		-50.85890931	-22.01696558	-8.071296616	0.000407671	35966.8853
-53.92592994	189.7454161	-89.29404596	17512.26893		15.46513318	-10.93950589	95.78882639	0.00208422	46076.8457		5.943553506	38.39987666	-32.93132192	0.002481569	31273.2601		-55.02476026	67.5214429	40.43599528	0.000407982	27005.2087
-26.13068026	93.10180814	-38.72568041	17516.8551		-27.31258721	-39.21536204	-28.10273669	0.002084605	73249.0312		6.398638675	-45.91588729	22.1058295	0.002481625	35032.9484		0.095629405	38.72287644	49.19067175	0.000408244	53186.8808
101.1480896	132.2385856	139.5968178	17516.98992		-24.46305982	51.0779156	36.33767967	0.00208594	36912.1217		32.74438747	53.41443897	-13.37389448	0.002481997	49217.8365		-22.21393648	-59.35523469	35.07115213	0.000408421	31998.5698
-14.88264192	65.85590692	89.66073442	17522.25725		42.69687397	69.84482523	59.16127566	0.002086632	31759.755		-8.649596753	-156.3996629	114.9718322	0.002482461	19610.4739		95.7089645	61.3545391	-108.927122	0.000408815	29359.3874
-84.9579222	-48.46624088	58.42793532	17533.18315		57.69316987	-12.60657668	-61.22267165	0.002086906	26547.8178		-41.67370256	-67.88710924	13.44320046	0.002482726	28336.179		30.42102881	11.61816746	-24.48736719	0.000408823	119153.116
-10.0825501	-144.0364998	-221.2437903	17536.0587		28.68833548	-14.93770732	33.73278499	0.002087271	135371.447		19.59375661	97.74379638	33.87381894	0.002482757	22910.7121		-69.84234993	-28.22061947	152.0486045	0.000408854	47754.5028
-41.9316568	-32.47199727	1.496973252	17545.49713		48.40196016	45.91445095	-66.22442894	0.002087335	72812.2302		-150.6200723	-4.073192992	150.7166229	0.002482838	30406.6668		-22.17286115	4.127819278	7.598127278	0.000409455	50286.9736
-3.572378598	43.85819962	40.74452957	17548.41031		-71.00572039	-89.6677368	-6.689191734	0.002088055	43427.2036		-74.06373088	-30.0984497	202.9362403	0.002484094	19640.8966		44.96939997	60.62152423	-66.78568714	0.00040951	41333.9689
36.94866771	-92.11176505	32.25426665	17559.28429		-18.59300678	-15.97863235	-7.771278359	0.002088266	55056.5625		-21.01407714	-57.67774776	49.90051446	0.002484875	31495.7538		45.72118845	171.3493705	-32.28439345	0.000409598	15212.7324
93.76074364	33.36420993	57.26988807	17560.09831		15.44785506	17.93994798	-123.7368928	0.002088574	74427.8302		2.379973997	-8.876134983	63.52542982	0.002485321	28907.9676		65.65276385	98.7559332	-36.2602821	0.000410104	22414.3181
-40.95330207	22.69502661	130.0911789	17563.8699		-124.904305	38.02312498	-27.31287257	0.002089152	30402.0196		-25.26093889	-49.91523164	-47.55308887	0.002485787	40619.0177		-20.01818335	37.44823271	-73.57855012	0.00041011	29603.3049
-127.1624458	-11.7781413	49.73187239	17572.04543		-65.8246042	-3.921897818	-13.3576633	0.002093015	56482.3615		35.68050454	-0.745624057	-15.32042839	0.002486144	43397.8704		67.52241919	39.37822912	26.20384319	0.000410333	77574.8895
63.15540776	126.2129902	-108.4389057	17572.5226		-22.01143117	-12.61794581	-86.8831706	0.002094653	80485.9404		56.62234902	-33.77850216	-26.78396054	0.002486152	43645.8555		22.12513681	-94.98923503	-67.13066446	0.000410352	38512.6855
-3.928261167	-122.98248	6.818137265	17575.016		14.63015575	-26.13770315	114.7041347	0.002094999	22327.4095		-16.25337306	31.46908712	20.57810438	0.002487839	41139.0421		-59.36734703	48.83528287	10.24134488	0.000410377	17511.9938
-67.99474725	-38.15771725	-39.62823315	17588.68835		8.622777102	20.2581868	-41.96873029	0.002097494	36575.0297		-10.55133635	22.16274864	1.715469196	0.00248844	29640.1745		18.30398381	2.206237	-71.9444232	0.000410598	54547.1806
12.42951702	98.2304189	79.55513077	17601.0836		17.00919126	-26.01185131	-87.80154857	0.002098202	38878.3148		34.04528851	40.63019328	295.3642201	0.00248887	22928.8816		73.37592121	-2.100985117	37.31922785	0.000410662	85654.0962
73.01099717	-125.993949	156.713782	17604.24765		13.32112001	-51.61959572	98.84236642	0.002100184	37552.5247		11.1322249	-48.95627294	23.00262307	0.002490093	36122.5106		-70.54414298	-157.4626123	-80.7105505	0.00041067	16838.7166
-2.915388046	82.09180342	-13.68172904	17610.95607		38.79646495	-40.98489623	-32.47432912	0.002101004	53338.2855		-22.79277347	31.91293578	15.39303754	0.002490187	101762.909		-41.58183691	-12.65815145	-187.3566965	0.000410703	27040.3486
-65.46208394	173.040617	391.8998423	17614.16567		-27.91279243	-44.33635926	-65.890853	0.00210171	39548.102		-42.81607235	-33.38469992	45.76362414	0.002490199	27269.2244		22.69361445	-29.9005139	-44.64046071	0.000411349	36162.8738
18.86831773	21.57230201	97.54082404	17614.40856		-34.32724333	32.78959071	23.46046078	0.002101895	51947.2756		83.62630337	-1.720965348	74.88015475	0.002490507	50987.6127		-62.42308355	9.113347462	67.38493932	0.000411439	35820.9972
-185.8551567	45.07332138	-3.53681995	17623.12422		39.12070355	-1.639605177	-22.21082644	0.002102552	64228.7822		118.5195265	-1.114920438	57.47334006	0.002490939	6777.76346		-39.56763764	13.50968491	39.39523511	0.000411758	27824.4006
-102.012487	117.5112901	-49.1548387	17626.66004		-14.2931357	-16.4579241	25.27661504	0.002104271	56261.3347		-14.15312804	41.0023188	-57.46948297	0.002492385	28083.1674		117.7514562	-51.64866624	-35.48825663	0.000411867	52383.2107
3.231497099	-107.8742627	43.83494571	17628.16883		60.03381973	-47.51328089	-21.9483521	0.002105774	41508.599		-11.39108851	96.73338798	76.96644971	0.002493662	26698.4281		-40.70938445	-60.98926781	41.13061503	0.000411987	20762.8962
22.06583083	-9.969387025	-114.8644719	17632.0961		-135.2196631	27.98585236	-54.04410452	0.002108218	29059.8063		26.20676665	34.75083026	-25.69636123	0.002494473	47264.8186		24.20212501	-4.058421268	-63.3214363	0.000412003	69297.7059
33.07824902	-58.10805173	-17.29980585	17633.13914		6.207340331	118.3828157	94.73203681	0.002108711	23880.887		-12.27717076	-4.098003196	-37.87546267	0.0024946	112899.514		-60.71938479	-86.84591674	-202.4496744	0.000412073	19099.3258
158.1588377	40.48742608	116.9648794	17635.30047		-97.98370976	-57.79285181	37.84210486	0.002109558	26516.4653		-41.75695583	-15.22884047	44.90736513	0.002495017	25435.7134		43.56165436	-151.0187389	-176.9760137	0.00041208	15121.3395
33.09082013	-81.58917209	105.3133177	17639.54853		-59.33907372	-14.61159465	108.6759197	0.002110424	86592.8972		50.95599538	-1.852532794	72.31102318	0.002495512	22713.8986		107.4611719	147.5914543	101.828031	0.000412275	48282.5941
38.078242	34.7368601	-72.84212081	17654.78514		34.01657197	-79.0275819	-97.68865984	0.002111133	50433.0214		-101.6109332	-58.66112642	22.07549382	0.002495914	22570.6725		-11.16918594	41.03850183	-21.19262904	0.000412278	55576.2318
-10.99065966	-123.160506	96.87430121	17679.2849		25.39290879	35.65608916	42.54567308	0.002112692	33683.6029		-14.35569017	-87.30006172	-31.44614369	0.002496275	57772.8885		-61.46856889	-14.27020567	87.60519274	0.000412286	20089.5194
-82.38602456	-37.84787069	125.0095595	17685.28868		-33.22364965	-40.57556141	74.59113356	0.002113864	32262.1505		-10.2534918	49.46635598	-21.15434637	0.002496559	54385.1623		-54.86105458	-36.00767125	-162.4862283	0.000412304	25277.0503
124.4056066	105.6251691	65.78895934	17687.1018		68.04512306	-27.31997937	56.08092134	0.002114264	30385.9851		-10.84608527	72.87414367	-14.29602499	0.002497151	21727.171		153.9030051	3.107084715	14.9950477	0.000412397	24464.0486
69.38438478	10.43473803	-121.1239616	17688.52179		-9.292321557	52.07288345	14.76937118	0.002115472	28825.2531		43.2371326	33.0348268	5.316046928	0.00249751	50392.1835		-70.96621481	64.21089089	39.90745647	0.000412565	31084.9225
-85.9475542	130.5258582	137.6198543	17689.0085		78.34142444	213.0708448	6.628831277	0.002115586	17475.791		-7.474565957	-22.60332413	-52.26921772	0.002498192	42867.4988		-50.44297744	-28.45765956	99.43112526	0.000412579	39036.5378
-63.39490079	47.92273632	2.334923719	17705.29432		70.67407425	87.02210329	-59.81569279	0.002115934	34115.3351		-55.01733401	30.55442023	-88.76657819	0.002498204	30112.0035		50.61354138	-14.29414578	-133.491323	0.000412658	14100.891
122.0234117	-42.20296822	22.28836386	17708.91174		58.22607931	94.17266195	40.57692671	0.002118687	30942.1562		-44.09703694	61.72559007	-158.2613572	0.002498415	29863.1827		-107.3064199	-163.4139413	125.681986	0.000412914	15091.4118
-129.4496017	75.9707338	-123.2483497	17709.39163		-17.81600287	5.442418747	51.78532171	0.002119146	139787.676		-37.1797427	17.56078475	83.13377032	0.00249929	42988.9249		-35.08784006	-34.61989954	-12.51901043	0.000413152	24014.2255
0.814442329	-2.057273875	18.22013883	17719.36839		46.39032264	3.275075688	40.31511288	0.002122063	94027.7738		-20.9115707	28.30980595	96.54318076	0.002499816	30352.8718		39.24438778	36.23141	36.28323174	0.000413162	50565.0014
89.65024082	120.534877	64.85805882	17721.19307		-15.74836081	-49.00815613	-61.32417315	0.002122365	44536.4594		12.77740206	34.92911695	133.5035617	0.00250115	20545.9712		-70.39472467	23.97013572	-33.99987083	0.000413688	24389.0639
-34.67451125	-173.4029488	123.8134255	17729.47838		-1.035717864	32.48369196	48.86400204	0.002122424	33280.4236		52.80677291	179.0774204	9.666940077	0.002501469	10610.4643		-92.29611169	10.78813963	3.279141381	0.000413825	35432.3425
49.43241218	75.26124142	201.8062784	17731.64675		77.20386755	6.14819078	-63.65556032	0.002123737	71204.0055		-33.19719791	-206.6165584	3.478792431	0.00250214	14197.8217		55.22041289	-22.13138451	47.8630651	0.000414006	55234.2498
52.61474943	-81.83472317	-16.19687032	17742.1268		-48.7670422	21.62505697	59.77312428	0.002124113	42297.1061		10.9512234	30.88598714	-93.25075181	0.002502721	46834.5719		10.42580135	-20.70508842	71.01025032	0.000414009	74719.3656
-16.97836831	-128.8761581	10.88036334	17743.39012		-17.51019441	-13.3758112	49.36465312	0.002124362	62110.1246		24.94361849	-53.27564144	-111.3349733	0.002502963	31413.8048		2.00772445	62.30628925	-81.5542214	0.000414105	84943.2399
-126.6001479	-6.496898772	-14.10314073	17760.32311		-69.51517495	7.32007003	18.34827439	0.002125385	22646.6254		-17.81600287	5.442418747	51.78532171	0.002503304	139787.676		-14.49620561	15.01529792	-60.02955947	0.000414193	30962.2891
169.3875818	54.00827551	66.30608067	17768.62818		-17.96604933	78.1871924	11.84368422	0.002126661	18729.2405		9.395198817	62.04953314	20.31858689	0.002504593	24730.1609		33.12908994	10.67257166	142.1641525	0.000414231	41453.1169
57.11120191	49.32104277	165.3504962	17768.8816		-25.69558695	-32.22581321	24.70635441	0.002127657	29978.6681		-36.62542604	-61.60741333	-88.38764095	0.002504604	45419.1381		67.65124987	-40.95980937	16.84307877	0.000414421	84543.628
59.92245301	50.52448365	-125.2965606	17807.6401		8.654931176	-70.65168879	379.2251474	0.002128132	12823.6922		5.824556953	-20.43992873	139.7922148	0.002504648	17917.3261		-33.99707141	22.57342606	-26.24198569	0.000414807	46553.3974
61.12523026	-47.31556487	-120.9068043	17807.77253		12.24993264	33.0237194	-12.83592642	0.002132475	36406.7753		13.45556523	77.31797828	68.35676891	0.002505066	24986.0485		71.58158094	21.15514341	37.90054559	0.000414808	30915.7556
-10.38166374	-20.57799747	41.36453246	17821.45491		-35.96931912	24.57776111	-37.41995162	0.002133002	48063.6205		-63.61870775	-23.30831523	-60.37419344	0.002505635	56712.8124		-64.88166134	-12.10491187	-71.66598141	0.00041511	38616.8759
114.0398067	25.82385474	166.1348923	17826.33251		-31.02359137	-48.2268542	-56.94168333	0.002134202	44718.8601		-45.47423006	5.284803121	61.64256432	0.002506291	90362.0239		-67.41546933	32.74151079	48.47955152	0.000415153	43662.9538
-58.35020542	-18.48441621	120.2423746	17827.16007		-12.4846415	-95.58617309	36.75744821	0.002136912	39949.2972		-75.58383493	5.233528972	-177.858056	0.00250633	21664.8934		22.56590653	44.5607745	-145.4253508	0.000415418	33104.9915
-106.4408237	-11.14339701	14.4719357	17832.27316		52.99631682	56.67238595	42.27326078	0.002139122	25989.5727		-88.54761584	66.46706276	52.6446854	0.002506834	22052.0978		-111.9571153	-170.6266805	-206.2678199	0.000415575	9066.52056
-65.61901069	30.68406476	13.21154233	17834.4613		21.73389939	-43.65543162	-57.6768321	0.002139257	64745.2853		108.6672709	93.56304338	89.01703935	0.002507532	31549.6702		-95.77444403	17.66099817	26.70712777	0.000415906	29191.3594
-29.8845611	-28.10359578	-80.20028552	17835.91724		-0.73335061	-9.998420179	11.09023085	0.002140125	44500.1903		-16.37173308	23.47623981	-49.53265586	0.002508427	32907.6655		26.34663226	23.00564539	-62.42594594	0.000416771	109118.021
-41.72938399	42.97738728	-5.259840206	17851.84288		30.33886044	22.7488161	-5.996885691	0.002140413	49556.6623		13.259723	-12.51459273	56.64588283	0.002508695	28533.0934		15.91257692	29.22707798	62.28354595	0.00041695	102071.225
-132.0235866	-196.5096415	242.6594907	17856.76118		-5.682212982	-13.29801111	-41.00732155	0.002140461	31830.2094		-43.00914175	-58.06967677	70.84161856	0.002509244	37154.7131		-7.753321671	7.160736307	63.6359509	0.000417484	115044.429
-9.702306486	-23.13446805	137.4334827	17860.63097		-60.60621009	3.291076692	55.06034119	0.002142855	36388.8294		-96.43161016	-29.26216001	44.98213491	0.002509246	46574.2546		67.02715825	46.97427776	10.48848285	0.000417877	59299.9747
17.27559112	-31.33797005	26.90695679	17862.0665		41.04388606	5.752344184	-38.99642442	0.002144378	135151.751		-15.64398781	86.75643839	28.92567498	0.002509834	55778.9541		-33.93137422	-26.16683863	60.3268294	0.000417975	50898.03
-17.79645938	-196.2365119	35.0854848	17874.49689		-6.841905792	-18.60619547	-36.91065259	0.002144845	37174.858		-14.64217213	53.84448352	19.60430067	0.002510084	45106.9479		19.52853479	13.76586683	-4.749499208	0.000418006	19814.172
-82.86527735	-42.98932322	27.49596182	17877.16544		-42.25104557	15.71200999	-99.08669584	0.002145962	38409.655		-53.15767542	67.64807393	4.377822592	0.002510119	33680.9992		37.69052887	29.507045	-11.05461596	0.000418142	33939.8702
9.232137006	-31.22426854	90.65288159	17877.81991		27.6135581	-35.57600223	-79.93528318	0.002146514	85513.581		-12.77294411	-49.05081028	-5.14464721	0.002510724	23069.6004		68.587127	-40.4785934	-53.11801061	0.000418341	23715.732
17.59959229	57.00934164	-59.57941478	17881.18124		-91.886528	105.1022255	36.5167428	0.002148262	19381.5217		-31.81654235	53.78684188	-0.080237804	0.002511649	38398.626		-118.5257519	-197.2123569	6.967005606	0.000418455	14307.3957
79.69002914	-99.0231779	-66.56198538	17882.84648		132.0700684	125.660474	110.6922664	0.002148631	13179.0386		59.99708859	-93.88401358	-37.43068471	0.002511906	19325.3878		11.00729948	-18.85724573	46.36840781	0.000418506	38302.7856
-122.3648839	57.15324606	-55.55008365	17883.99217		-18.79336133	-57.80563073	-220.8476931	0.002148797	16568.4112		-124.1392571	-3.097614196	-79.04441236	0.00251312	27667.8899		-68.83646703	-5.013423868	32.73493715	0.000418746	36828.9082
71.27809291	10.67160431	-10.75305832	17890.57007		90.75267135	-44.31008719	25.75863279	0.002150865	32450.7461		5.158930199	40.3273925	91.69192684	0.002513557	54616.4017		-17.86976474	81.71745335	208.853675	0.000418936	24083.1612
-41.03848635	15.51915982	39.88605883	17900.74205		66.02019831	75.74817056	-6.035752051	0.002152169	34804.5651		-32.59476766	-47.78739205	-10.80465506	0.00251361	37971.2162		-14.35569017	-87.30006172	-31.44614369	0.000419493	57772.8885
77.64259717	-130.1839944	-90.55100189	17901.79126		-16.30073704	61.91907288	66.84220031	0.002153632	58041.0609		34.01657197	-79.0275819	-97.68865984	0.002513905	50433.0214		-13.45177968	11.02615224	22.97561693	0.000419654	64375.7742
28.00845447	-17.02656837	85.36196199	17904.69252		91.20308928	79.46689992	23.531455	0.002154299	20845.6746		13.4986943	-7.509935143	74.9598805	0.002514822	18728.1178		18.32553592	-75.12515567	-27.48527561	0.000419744	46842.7307
185.0776744	-53.74726542	7.465923705	17909.44362		-46.84722268	63.69696395	64.12201333	0.002157059	40103.9164		-15.28969216	-123.2164305	5.92436244	0.002515363	24509.6705		20.8538669	37.10707716	48.1535964	0.000419959	56587.4602
-76.63876627	25.86994379	43.00803698	17911.8527		-25.98243413	-0.027706223	-1.927030766	0.00215826	65387.1368		-144.7095408	-66.89211785	-37.86238535	0.002515613	51932.11		-16.61438366	21.22614088	46.7800205	0.000420045	58995.4064
102.6117474	105.630072	41.25062627	17915.28051		7.591179364	-113.3153708	-98.70910629	0.002159491	9383.05273		67.19475544	21.05983483	83.3982349	0.002516029	36938.6682		-2.816775741	113.6160973	80.30680695	0.000420345	41388.4598
5.824556953	-20.43992873	139.7922148	17917.32615		42.86980334	5.72457402	-8.516742095	0.002160374	121742.043		4.255280412	93.40297392	-48.2449301	0.002516484	32345.106		-61.19040681	58.92124868	30.80459423	0.000420735	41022.1617
-9.388351412	31.52133214	-37.0945348	17921.80435		-46.1222579	29.19453886	65.93148025	0.002162033	32182.7739		60.93967842	-98.51718937	12.5352114	0.002516745	27229.251		-79.55698922	-30.96585346	85.98910153	0.000420884	48341.5663
7.429347808	-157.8916683	-157.0517153	17929.5132		-19.09990393	31.19453229	-50.62373223	0.00216251	120027.101		11.95557641	-18.09221636	58.25453266	0.002516759	53177.1046		110.0237094	151.7331043	113.4188442	0.000421032	8840.84772
113.7392766	-85.56699838	3.669910502	17945.84615		62.96333787	21.02726837	-45.63410089	0.002166291	27931.358		-45.94096506	36.49680208	185.279344	0.002517777	21674.6192		25.75076994	-120.9082552	14.63210348	0.000421239	39677.4962
91.39714309	-17.19798529	-164.4570579	17947.52744		64.91696922	4.727785506	-48.66315424	0.002166375	48531.1837		-36.80713767	-88.16805277	-32.061025	0.002518019	32812.198		94.18003201	-16.50544976	-46.2603586	0.00042151	18670.9183
23.0551865	108.5881858	-3.860491486	17948.99595		-2.689519021	-10.18700798	60.20795791	0.002167253	85601.8017		33.24754041	47.79175998	-67.08162613	0.002518096	40442.4335		11.14439276	23.82307281	-58.20635423	0.000421775	20678.7034
55.21590974	-46.94281532	-85.41088912	17953.18895		-17.65803185	-89.60320038	16.57761034	0.00216793	16969.471		6.212502016	-12.29822967	69.73437106	0.002519633	71504.8209		-3.41078647	23.50514573	113.0704137	0.000421924	80307.1227
39.18942378	23.82698024	-57.5484893	17962.27352		37.33782355	67.54050726	1.683609442	0.002168199	22660.0464		135.2558084	35.59307241	96.97619889	0.002519767	21740.6157		8.093162185	13.29453412	-19.50763099	0.000422012	61752.2482
174.4048867	66.45957922	-87.04147644	17964.67159		43.49997513	36.15917051	114.5587488	0.002168754	25443.3827		43.83057361	4.069138491	-26.65884581	0.002520144	38808.571		18.85854581	-13.82644279	154.7058688	0.000422098	43920.4923
1.320577832	12.77060647	15.7628109	17991.50785		-2.508691158	9.08868549	32.45489621	0.002169845	34304.542		56.1035755	-4.505486681	-12.99737335	0.002520161	66852.4905		43.2371326	33.0348268	5.316046928	0.000422161	50392.1835
-46.99251892	-93.19917543	-121.5293987	18005.64658		-88.12787141	-36.04907432	115.2135478	0.002169873	19400.6849		-9.97931318	-32.17171745	-80.34360743	0.00252151	30456.4952		38.47791261	-10.94698949	-51.33447908	0.000422266	22273.7614
17.08433746	7.056976718	146.3958398	18010.0956		47.80653333	-82.84561934	-24.31503734	0.002171057	26068.3098		10.0082237	-53.38922269	71.37134689	0.002521559	35671.1857		42.86980334	5.72457402	-8.516742095	0.000422594	121742.043
41.95169624	-2.072995428	-49.45339612	18012.56726		-82.38602456	-37.84787069	125.0095595	0.002171269	17685.2887		13.11420752	82.3520094	-124.4451385	0.002522078	53297.7155		-38.54240429	-47.63327695	-86.13725562	0.000422931	31939.6299
41.46494714	144.9524599	-95.52940337	18015.88894		-52.92761038	22.80437252	-27.71950109	0.00217136	49930.1354		-44.96213365	-4.508840961	-33.65835232	0.002522122	11822.8734		38.64068459	3.956798419	60.80971148	0.000423021	40799.5348
-6.172846439	4.333091758	4.447936995	18018.37613		-133.5424464	35.00120822	100.661138	0.002172204	36228.8045		53.3215225	69.60815228	44.01597156	0.002522262	16431.8678		-66.92375638	66.15170469	-69.36765964	0.000423351	15756.7238
45.10759384	-15.85641715	-108.1953243	18021.94663		118.1004316	-0.639883319	-13.0264846	0.002173544	40379.6047		-11.3397559	51.31165251	100.695588	0.002523303	45483.3552		45.11078733	0.956864262	22.6665132	0.000423871	60401.2613
-45.21060434	-82.55545604	-44.52116468	18022.43482		43.4162313	79.06324531	-37.07133759	0.002173957	45209.8798		-110.6998619	-48.11386158	70.46924398	0.002523633	22956.7332		16.31134953	-61.70108547	-29.7744416	0.000424136	64874.5563
-72.70661893	71.49530423	-88.71664475	18039.28239		42.68841488	57.53475796	8.985408466	0.002177308	28298.7707		23.16850326	-106.0610638	172.4612879	0.00252406	23686.6705		6.878869033	32.32481717	-13.97806449	0.000424164	57314.0552
-7.854776379	197.3234947	65.85372359	18041.45469		26.94186977	5.118550771	92.09159246	0.002178641	20986.116		13.59780879	-51.1900141	22.20659033	0.00252435	36119.6531		13.554683	-48.37534178	-34.30681439	0.000424176	38293.3837
5.763912057	-36.73008569	91.72317082	18042.64754		31.48855264	-66.20037556	-32.63670074	0.002178927	29448.9465		9.910801873	-128.3835988	1.823170876	0.002525114	23685.7092		-47.97342327	5.508335067	-90.45933296	0.000425034	45758.7443
91.72876287	-123.0332244	-52.21621488	18072.7103		34.41438466	-15.59605185	23.49410454	0.002179192	37195.4495		18.4608999	9.999404782	-31.56377446	0.002525684	41104.1767		6.660909154	67.76248008	61.583827	0.000425135	73089.008
3.616431637	-140.2217197	-161.4444345	18094.21597		96.33072161	25.31799124	32.2572087	0.002180683	41300.9973		2.215720793	34.39276298	-91.98002648	0.002526037	27428.977		-58.61308531	-53.12805527	96.89339689	0.00042532	37867.3263
136.8621541	-97.57618172	11.09258523	18095.71592		57.55795284	-146.7896239	-100.7254682	0.002180788	41157.2003		11.16146839	-16.47995657	-37.12994567	0.002526971	135973.986		-91.64894899	-69.19628581	-4.81079711	0.000425393	49041.986
35.30724025	53.57501717	-53.60086934	18099.13537		49.21490076	-18.64132655	-48.55241228	0.00218299	44626.5846		63.10967605	9.529494806	-60.47733196	0.002527389	41682.7777		-7.297435354	0.014156717	-48.22820178	0.000425427	50212.6579
86.28460231	101.6431836	41.48951842	18102.19077		5.946737461	59.66792446	-45.39909565	0.002183752	10273.5814		-57.9129382	19.95036283	-43.50223694	0.00252742	35489.2887		21.82081491	-22.34938289	0.658041102	0.000425484	125737.302
-104.6013654	17.35373676	82.3718097	18110.5227		-23.8704962	-7.300181395	-63.29969024	0.002184606	97976.1604		-17.86976474	81.71745335	208.853675	0.002527766	24083.1612		14.73851751	75.26042045	42.96531872	0.000425594	30706.9197
55.5934127	20.04073775	-26.57067851	18128.37466		29.29227053	25.28962323	17.84507889	0.002185192	41882.9995		79.12559409	53.0285541	2.171730935	0.00252828	40989.375		-45.45920408	-12.08547146	-7.907876408	0.000425659	49010.6815
69.30736095	84.77011966	9.827079638	18162.17295		36.21700943	38.88276228	9.136871566	0.002186376	102410.639		-34.67527851	-48.32037931	47.33436526	0.002529005	34361.8085		-8.949536972	30.88842859	7.474517837	0.000425813	42569.2109
-35.38039692	-10.18953063	-211.9842325	18165.42932		36.29126008	-19.35390024	121.7104578	0.002187154	34061.8552		33.46789471	57.6723521	-24.37797822	0.002529194	56851.2277		39.24722008	-87.49658263	-3.999289141	0.000426107	41005.8073
-71.44305659	18.83291654	60.06818054	18167.64223		117.6331209	16.42307816	121.8164684	0.002188844	22583.584		-29.57423489	52.87207687	-19.41333902	0.002530689	25145.9002		94.23228285	76.55729273	-64.87771907	0.00042617	16862.327
-30.74732724	254.7263872	180.8437388	18181.36828		29.18877215	45.9185333	3.214914098	0.002189257	50723.9636		12.76199982	-51.30402663	-21.52431648	0.002531608	30149.8691		-63.41696274	9.657953349	-91.50655363	0.00042656	21020.23
-50.08949975	-146.4664348	79.70621363	18187.48405		10.11764469	-114.5241584	-20.99065716	0.002190048	44382.5819		-12.33860999	-11.79768366	9.018551375	0.002531794	35658.1177		-24.35580255	6.536715127	-29.16106984	0.000426619	37680.7485
-41.85937618	-83.13383185	20.7550166	18192.1543		-11.77674338	2.356560401	-5.14656654	0.002190318	79765.4653		-52.32833286	98.88779668	41.49787557	0.00253216	30998.4278		-26.57142075	-60.55157098	-74.23836791	0.000427262	43596.0576
-33.74346448	-44.00423935	151.6867204	18210.63388		0.299248178	57.66888612	-35.77155379	0.002190346	65452.2296		-46.1222579	29.19453886	65.93148025	0.002533654	32182.7739		36.05407298	-3.806354652	-145.2166796	0.00042737	39606.7599
-10.95807977	-11.74879356	-130.117868	18211.00587		-44.00831718	34.28815574	105.6450961	0.002190947	32808.4216		20.07980821	-0.822544063	19.9787097	0.002534124	32076.5451		-6.872761039	-48.11095743	-92.45473126	0.000427431	58299.5401
-80.49139283	71.37407862	86.23348752	18211.86003		-24.9264152	81.24538481	75.13532882	0.002191888	41416.6197		17.89646671	13.82170106	-53.36783915	0.002534259	40927.6681		4.844889492	50.13130904	-13.9428329	0.000427541	40868.3564
-64.54267347	120.2473117	-33.590313	18214.72055		-53.36477788	9.728258987	17.18629915	0.002192341	64982.539		46.72061843	27.34877718	71.35215981	0.002534823	27919.0081		54.40577411	-16.69697615	5.268668854	0.000427543	71254.032
-26.27369973	-2.951569466	-73.91949654	18215.89499		216.8752175	-46.5080115	92.19836401	0.002192676	24547.1778		-5.544460924	1.469405031	-0.722327924	0.002534948	42382.682		-60.76920148	-12.66506106	62.97865892	0.000427625	51983.5721
63.33700808	35.18281023	4.028381358	18237.03465		-13.68351075	29.59832422	103.2053453	0.002193335	78965.9736		-5.682212982	-13.29801111	-41.00732155	0.00253536	31830.2094		-56.08030291	-17.21760466	75.6112197	0.000427808	18396.7882
156.9559694	-4.968137194	91.99790498	18241.20593		-89.67176309	-32.67628341	-27.34160367	0.002194138	24260.3123		68.09192911	44.74795145	-22.39439142	0.0025359	27124.7299		-65.26423301	13.13192193	42.21245465	0.000428132	62673.1908
-162.9622325	75.29010472	-16.47741793	18242.39916		-39.38144828	34.21225601	-16.51127248	0.002194834	34066.0536		-0.401283332	-40.223756	-7.850050269	0.002536828	43188.7662		-20.34190475	-53.55053078	169.2216387	0.000428335	25721.8665
82.40157023	-67.46094	113.7547624	18244.0597		29.34004729	52.11126474	-33.89893926	0.00219515	132794.14		164.6173214	-69.81563105	58.22763259	0.00253688	12332.7043		42.6312013	26.15183076	-23.77104012	0.000428442	58160.9102
134.5175149	9.060752449	-46.79841142	18248.35328		-10.45649279	34.82102927	-45.54093195	0.002195484	65199.2189		-37.06585895	-54.69830491	-42.59085026	0.002538751	33593.5728		-82.75335	115.8674575	79.51257418	0.000428461	18263.1257
-122.4967084	-100.1811826	66.27487868	18251.52144		-32.65835229	6.06745842	25.37367282	0.002195699	36581.0128		-13.91358217	-13.62198226	-84.09233695	0.002539259	22321.0799		-48.44575347	-16.69717427	70.8457707	0.000428694	23143.6651
-19.32183767	-96.0390184	-47.17555108	18252.22084		17.72572401	52.36940256	-147.0439899	0.002196738	34888.2632		-8.894039829	-56.17415474	9.323567674	0.002540035	46128.8814		-29.36545153	23.46567667	-39.60844948	0.000428821	48016.0671
-85.06743676	136.6209806	79.1867364	18252.49502		56.78528112	11.89148871	-59.72001332	0.002197198	50848.2615		2.342189951	-43.69446452	-41.92802665	0.00254167	91969.3542		22.2905185	9.807284942	-128.3524418	0.000428829	26716.3318
68.65839448	68.91889522	-224.9663523	18254.17488		69.6116919	45.47384929	-63.13852867	0.002197465	59809.5578		-16.93141759	-5.944222447	68.89026133	0.002542986	39289.8249		-34.36232568	-113.0789467	40.09837314	0.000429033	21922.9661
58.25731054	38.78094297	-93.4078762	18256.77253		-65.63050302	17.94493783	56.52642125	0.002197806	73198.4974		-0.421003677	27.04330199	-24.22100916	0.002543432	63135.2146		-62.42008587	-32.92458198	3.937806857	0.00042927	24073.2583
12.53706097	-24.45323377	-42.98350886	18262.97011		73.37592121	-2.100985117	37.31922785	0.0021979	85654.0962		85.30346203	-18.16554105	-13.56203254	0.002544083	35169.4323		106.806771	16.05152332	57.63240789	0.000429397	26184.0228
-82.75335	115.8674575	79.51257418	18263.12568		43.52355135	-22.55124531	8.2343052	0.002200628	101562.498		70.90504919	-19.22338417	165.199675	0.00254487	19818.8269		-54.304326	-106.2707262	19.18411835	0.00042988	29512.6302
-143.807589	-104.9974835	98.49811888	18264.44142		-46.85353187	-33.99345963	-56.1882402	0.00220082	38592.3743		-6.196559612	23.26749856	71.3490367	0.002545054	80244.2854		65.78101475	-131.1074711	106.3142243	0.000429976	36754.6115
-12.75856814	-41.59307468	-63.42163383	18264.94145		24.64308964	1.699489687	-12.5042309	0.002201875	36774.0234		3.902320312	3.511859243	-16.41919512	0.002545321	124019.256		-17.4229063	174.6597477	-13.10745668	0.000430465	11298.7552
105.9884572	-64.54032264	33.23944085	18290.23029		55.77926853	38.07345616	13.4608698	0.002202169	38609.3797		42.38859205	40.32416578	48.77305162	0.002545576	27587.589		1.517696633	-4.335117505	28.62179194	0.00043053	50433.8581
114.3046605	30.55989825	90.66305703	18293.62407		71.40738535	39.11706824	99.01311503	0.002203595	23015.7577		-43.5719557	19.70254108	87.110064	0.002545668	19788.3508		-29.72005748	5.683677789	-100.5707169	0.000430654	15489.3925
-2.954954685	133.937766	28.78227023	18305.11974		-36.90773667	31.06877393	-3.568037123	0.002204831	59330.243		-135.1890272	-143.6502769	92.14661493	0.00254593	8084.21332		-77.86707672	8.796217501	-32.4887355	0.000430668	17076.7859
-19.06310138	-153.4178045	-113.5136962	18315.17435		-52.74123096	-44.55486088	1.951718285	0.00220502	47612.0516		20.87166254	30.39806173	82.36890149	0.002545938	82591.5297		179.4659199	154.6811665	285.0842132	0.000431088	8109.8304
-43.71025951	-110.3321146	-190.8815099	18317.08504		-26.82367455	-49.76207307	-45.6370591	0.002205228	58877.3127		-1.249871182	-26.55967267	27.69944885	0.002546771	27967.7515		-103.5271596	-81.50834214	-45.72108091	0.000431399	22998.9625
-27.38039581	167.4825667	43.11324463	18325.9991		12.61025915	1.598146196	22.33258375	0.002205486	68272.731		63.26084071	-40.30243041	5.024501664	0.00254813	14824.5606		1.872894602	5.466454379	-72.86539243	0.000431778	127567.893
-90.88860065	-53.05028881	-91.45152851	18345.78721		-24.2205085	120.6452856	49.02961943	0.002206672	30336.3974		-23.98825432	-26.00095092	-145.5459472	0.002548469	31103.4554		73.99834831	43.46652609	-4.657192375	0.000431882	66876.1971
77.54363025	25.85659501	-126.3324305	18369.96796		51.54942209	-13.54675903	-74.83924209	0.002207133	30025.1202		-67.35109303	-12.52232346	40.54717463	0.002549058	29489.5316		55.54638345	-38.93213664	-53.81010735	0.00043194	41964.7787
-83.33672856	105.6795265	-45.09494896	18382.77696		4.664832455	-3.362957809	55.58643722	0.002207923	80409.8595		33.33647603	50.40568347	-42.87823192	0.002549469	116469.811		5.571000382	-27.02904594	-5.728724047	0.000431952	45199.9965
49.45293175	6.75210879	275.2811946	18391.97197		39.31016692	3.312143371	63.44764769	0.002209291	34949.799		20.36147251	112.0400668	-149.714886	0.002551646	31765.2295		-5.40244936	-9.595723318	26.68574969	0.000431961	32535.7354
-56.08030291	-17.21760466	75.6112197	18396.78821		20.61458042	-43.57769792	-2.137830201	0.002209511	34795.4367		-79.15746887	-45.8936306	16.37319055	0.002552366	45431.2028		31.31193716	51.97602375	33.04494555	0.000431962	32360.6008
47.61742566	86.27355533	41.82093964	18401.09857		18.09863101	25.81587694	34.73714228	0.002210326	67570.0374		2.818875751	58.62261124	12.80386794	0.00255344	20965.7813		-104.3018718	-76.86904175	4.519963856	0.000432031	35626.9439
-60.20362644	80.89606177	-236.38157	18405.67819		21.61953555	101.197593	-80.50457348	0.002210476	30400.4604		34.95896149	7.790132904	-62.39454292	0.002553736	63959.3749		-38.57497297	-62.9833667	5.276429762	0.00043213	28864.2289
-23.09463386	-9.516884698	-19.57281414	18406.16134		29.80017501	47.78253886	62.36143366	0.002216188	41627.8734		-7.612825593	-76.11676782	-9.469318522	0.002554418	39847.1117		-171.2137207	-75.57692322	31.05396911	0.000432194	16523.8312
30.28224774	-34.63019334	19.75206059	18412.59453		-45.45920408	-12.08547146	-7.907876408	0.002217282	49010.6815		-1.035717864	32.48369196	48.86400204	0.002554559	33280.4236		-139.8410192	8.887775937	-11.60052086	0.000432228	11881.1417
48.35404248	-43.58190179	52.84524904	18419.25292		-33.74346448	-44.00423935	151.6867204	0.0022195	18210.6339		75.43938978	-5.821432086	46.95850896	0.002554841	31167.4141		19.0385861	20.52498438	-23.15865018	0.000432522	138414.428
10.5715975	101.6930134	-1.237288217	18420.50359		-33.13339576	14.62208213	34.83543895	0.002220412	44226.436		-38.9151773	-4.999296336	8.831110704	0.002554982	49010.1759		6.212502016	-12.29822967	69.73437106	0.000432621	71504.8209
3.485174402	-7.140323006	82.77434279	18424.27501		33.22710338	-41.38557627	86.30704769	0.002220634	28203.468		32.00634725	57.21387959	-4.357613303	0.002555248	40036.1954		54.97795259	25.69687408	116.3806928	0.000432689	33363.6022
-8.485367307	71.63786745	-130.1638223	18429.82809		50.124612	6.162572777	-87.44487852	0.002221825	40513.0688		42.33086658	3.116932721	-25.62225076	0.002555548	91153.5084		61.00503168	93.78764477	-6.452390102	0.000432748	53899.13
-143.1118571	-55.39028918	-9.954668855	18445.17927		88.79640606	77.51707118	26.83515044	0.002221852	38028.0003		-44.59849667	-7.553800103	-31.60301139	0.002557037	56001.4102		-7.369316961	89.78288408	-45.57982173	0.000433855	36426.3694
-12.68130972	-22.77467023	136.2593594	18449.39743		11.63658921	1.574224046	-5.032032733	0.002223475	58525.7777		10.06555164	1.666117892	-7.158226109	0.002558529	43816.6428		-40.60997721	-38.77182983	126.5437814	0.000433945	33789.1608
-142.9326596	-14.85074387	-39.52443831	18461.39056		-4.051537169	4.597133942	82.4215853	0.002226277	75263.2769		52.8353984	152.3061969	-11.43572013	0.002559636	18899.7807		23.79109867	81.49105671	-92.75533404	0.00043428	45837.2484
-48.17225538	113.3995933	135.535123	18461.42532		-25.26093889	-49.91523164	-47.55308887	0.002226434	40619.0177		206.5357309	13.80936185	107.0423459	0.002559812	12241.0139		-24.05713588	-12.32381892	-13.80290676	0.000434291	55485.8659
-20.01020436	27.52355732	19.33919079	18462.50627		28.55944132	9.650213678	-10.47917356	0.002228021	73412.314		24.64308964	1.699489687	-12.5042309	0.002560258	36774.0234		-147.4859102	-129.5669087	-4.569961549	0.000434297	34816.5408
12.14168789	80.31534233	20.81195824	18463.01721		-13.49431693	-56.75961283	-91.0911328	0.002228654	22779.6632		84.66464213	-12.37205475	82.35891934	0.002561301	32928.3051		-70.58245886	-20.52731031	-72.29803683	0.000434451	13780.3376
126.1438672	-60.07136462	5.89280881	18491.28862		29.33944566	-23.79365352	21.6866426	0.002228793	96707.9986		-30.30458067	23.91061658	-35.54926493	0.00256134	27972.618		20.44304825	18.30729025	-30.18477303	0.000434749	84545.7522
-30.25493124	74.79575986	-55.68688824	18504.46318		132.8344397	54.91723385	-85.51167934	0.002229681	21447.9716		-37.34697458	-10.84269736	105.5432137	0.002561382	23936.9304		-67.48546401	-49.88964354	-62.39831583	0.000435067	30662.9736
-47.43291547	-98.03724323	-88.40401079	18510.74193		-31.07097346	43.29357566	-51.54506565	0.002230715	54366.243		68.24405892	17.75370982	-113.8272433	0.002562318	41369.8963		1.59655295	27.2525839	-0.517973597	0.00043507	48019.2756
-12.36710534	5.417879688	38.45426017	18513.65101		89.70219476	43.14957115	-146.8788854	0.002230829	22634.1097		-24.70611055	-19.84575937	22.7106872	0.002562693	30761.7561		-58.97153824	-30.61587793	19.35677276	0.000435073	40478.222
-67.9397125	82.78441903	74.21919727	18519.13445		5.163722661	-22.68741565	34.85601185	0.002231072	51011.87		-11.20581544	-67.04961787	4.099644151	0.002563008	30339.0885		-29.30832823	-124.6820777	-52.77150024	0.000435248	24435.5016
45.11581198	-70.5548762	14.93383109	18523.09941		-36.07988611	9.907215628	36.78818539	0.002231521	25203.8797		68.02741388	113.4937082	108.5218287	0.002563502	34082.2568		-16.96475494	-7.772621124	-66.87524965	0.000435302	22792.1695
-54.80559332	-7.201293929	-24.55300735	18529.59696		32.55031928	-26.77051058	12.62747199	0.002231663	71152.4215		-16.74925219	55.26291346	77.02297165	0.002563911	24485.1387		-16.02256144	-10.97275828	0.921618826	0.000435369	57340.5083
21.44513897	113.8381299	147.8549596	18537.11398		-60.54226662	14.755961	-27.34643276	0.002232415	38157.7444		9.245951285	25.99523614	-106.9713427	0.002564652	34810.7166		14.10692713	46.15634156	108.3965043	0.000435403	85499.3538
9.66808568	63.15358207	-43.0704195	18539.34979		-32.99414245	-5.261314959	47.72731736	0.002232821	86185.362		7.721461723	9.428503125	41.84265606	0.002564726	118208.103		25.77089268	-53.58822994	-32.976889	0.000435542	29058.9132
-128.8403897	-78.63288151	68.50674398	18540.57348		139.0065646	-27.94000792	-54.36378169	0.002233617	13065.1944		77.20386755	6.14819078	-63.65556032	0.00256567	71204.0055		-33.69823761	-175.5350116	50.45207395	0.000435775	20014.7352
18.33763254	15.99296318	84.66669898	18553.0858		-11.51742787	-40.71347075	-57.45128432	0.002236137	95756.8304		-75.72152	2.381236776	-4.560307368	0.002566082	19536.2075		-94.87868177	25.20717688	66.01112775	0.000436023	43526.7271
-41.23742912	31.94216599	-153.2580792	18568.0882		33.38920794	25.84994389	43.64511147	0.002238237	39305.7881		-3.831403346	-48.47095319	60.31261	0.002566482	28463.4808		-66.79789575	-54.9811686	-25.99580442	0.000436174	21564.1537
26.45696295	133.9958783	77.62664214	18573.44792		51.61500972	81.46735979	49.06402245	0.002238728	36623.8771		16.66010621	90.8943985	92.51250801	0.002567171	55596.4585		73.84088882	73.42633715	97.21826675	0.000436587	27807.3251
11.04906017	160.5826727	105.1152205	18577.4429		17.95914564	6.319090137	64.92443507	0.002239848	66692.732		-11.54757995	-57.26328664	-56.82858209	0.002568856	72537.1213		-61.23811844	-38.31896726	65.56778181	0.000436598	47362.5516
90.89149341	75.83458961	23.76245234	18582.26989		7.77759273	14.36201162	-25.53196292	0.002240956	58331.9241		60.87059412	-19.0124919	-63.84761459	0.002569561	33583.8637		-53.20121457	-5.561894733	-33.62948407	0.000436855	44624.2176
123.6434123	39.74618789	-93.86619282	18595.0493		-65.25233276	-78.12928415	-35.27298404	0.00224181	35897.7603		123.6434123	39.74618789	-93.86619282	0.002569736	18595.0493		-87.50937217	-24.53386224	256.4226655	0.000436917	24273.3055
15.42603987	11.92341733	121.5403119	18617.87521		-37.1797427	17.56078475	83.13377032	0.002243638	42988.9249		-21.03778881	23.70170123	-27.39758633	0.002569879	9033.52336		-34.17911751	-56.07710508	-39.29735727	0.000436944	83737.8684
110.3916911	9.402635522	14.37160978	18623.49203		-67.95284191	39.65755633	90.38935825	0.002244081	22803.6451		-68.95140074	-30.49527715	45.84624322	0.002570039	12004.3615		43.35663132	-3.607854382	0.182644708	0.000437034	41475.6821
-140.6143507	17.11904805	-19.72611901	18624.39422		16.66010621	90.8943985	92.51250801	0.002245508	55596.4585		-13.91484323	9.601130704	-0.733934787	0.002570374	40047.7127		-7.568423806	14.19049418	107.4616154	0.000437205	39275.2468
10.68918976	-86.26960409	-111.759248	18627.18508		12.08820117	33.18289586	39.76229861	0.002246092	61011.0805		-18.47068239	-6.058715438	65.64208457	0.002570735	61814.8255		-16.247057	170.5004691	31.2116953	0.000437662	16419.9498
146.9633559	147.0586103	3.943973704	18633.01304		53.79531913	58.51989864	-66.9571081	0.002246222	23474.9633		23.00670011	-22.81439417	60.50042948	0.002571258	33660.1801		-23.05238135	7.753204455	-94.06808433	0.000437694	21105.4495
-29.97682478	67.58606695	-49.50974309	18637.01616		-6.590894934	-1.722009441	113.9296157	0.002249576	227370.039		-24.39211292	-10.69543869	27.67517534	0.002572104	32282.031		-7.463946273	-60.36988457	15.18649367	0.000437765	38179.8571
23.1626164	165.3953941	136.6447276	18638.50352		36.29140411	-0.952134617	97.45819836	0.00224997	40645.4317		-5.447013504	2.833204403	-4.278402673	0.00257217	131901.98		28.71002882	5.304101023	-0.575375082	0.000438236	30337.1356
40.19741925	-20.71590728	-45.28612901	18640.40072		-99.4931596	6.360119613	-48.25306387	0.002251163	28922.4352		-47.02447914	-4.542243234	-57.2328142	0.002572464	26370.4035		34.87249002	39.89473019	-53.02583142	0.000438892	44312.9024
-90.0280299	-10.3119485	-86.9892061	18641.35097		-40.1285594	0.919424658	-121.1245715	0.002251335	68929.2075		24.20212501	-4.058421268	-63.3214363	0.002572601	69297.7059		-95.5341667	-9.630691683	40.39878659	0.000438917	37565.1456
-67.17616622	-39.87637728	-157.508824	18643.59312		20.87166254	30.39806173	82.36890149	0.00225236	82591.5297		-37.34553073	-95.47097165	48.31886598	0.002575175	59611.6568		-7.46268204	-0.176778828	24.27811468	0.000439179	123374.377
16.37738505	78.26589522	83.44276615	18665.45554		-46.29538316	-52.1934436	57.93592704	0.002252621	68836.8757		26.52060199	62.43503645	19.77859129	0.0025761	38087.9471		-98.49393849	-122.83487	13.96061644	0.000439411	48616.1881
94.18003201	-16.50544976	-46.2603586	18670.91829		-41.52029938	-32.38186075	33.04433344	0.002252989	40098.6116		-38.32720233	58.45137198	-40.69505307	0.002576169	69028.1694		-30.4931822	41.88706835	54.70759614	0.00043956	8640.17384
-17.93755434	102.0548024	60.12399743	18674.73634		14.09138043	6.465079057	6.225856693	0.00225327	71152.8587		29.18877215	45.9185333	3.214914098	0.002576468	50723.9636		77.21836942	-11.61605417	19.3384992	0.000439613	38018.4453
-114.8287448	-142.6399852	38.16811387	18676.94722		-58.12064723	-4.716192892	24.76644393	0.002254707	38188.3734		1.984504779	30.84286279	-29.61645364	0.002576518	61654.988		-14.06377832	49.69717978	-21.50585899	0.000439725	52489.2686
-25.81415227	-113.239792	168.7406266	18682.37239		106.9830484	6.313956089	13.2067148	0.002256719	42216.6457		32.38864774	-17.66341075	5.284161358	0.002576804	37328.075		-23.93277478	-58.83329658	-78.50764289	0.000439859	58207.1286
46.29131641	15.52407092	144.0780472	18686.63801		21.81424441	-0.354768568	-15.70061158	0.002258214	86540.3533		33.46668116	-50.0747493	109.828593	0.002576997	33275.0717		35.50430402	-28.09795353	8.483727	0.000439974	58190.8386
-10.96492693	-71.16986508	-77.02008266	18689.90011		51.58848017	59.75760949	45.14751283	0.002259189	39357.6388		24.29695615	26.09122336	-47.6858061	0.002577227	31011.1041		-43.27018383	-17.26360354	46.47341632	0.000440633	107935.24
77.26347178	-55.95827456	-52.9745694	18699.61409		11.06634238	-51.07805533	-48.42205483	0.002259441	81084.9851		-7.854776379	197.3234947	65.85372359	0.002577623	18041.4547		-33.13339576	14.62208213	34.83543895	0.000440781	44226.436
23.70334167	-63.56381596	-61.66890227	18701.63204		10.23060568	42.87113398	7.054529549	0.002260305	201171.025		-112.9579303	-30.06765717	37.9354774	0.002578637	99494.1352		-27.22664362	-85.30168179	130.4660335	0.000441039	24981.0618
-120.5652925	-14.83191542	-72.13425583	18721.02261		4.229228882	-43.79977908	-86.07052957	0.00226196	40083.9599		45.19953764	-27.39028709	63.88414181	0.002578651	58317.0734		1.147896718	80.55188149	-18.34772257	0.000441112	53077.2349
13.4986943	-7.509935143	74.9598805	18728.11783		-87.15694861	-103.0821906	43.47047135	0.002262064	17283.0451		-100.9466231	-29.21838293	30.40283189	0.00257911	69656.9134		73.28390962	-30.16214811	-49.1464916	0.000441192	27517.1729
-17.96604933	78.1871924	11.84368422	18729.24051		9.196230786	24.70454008	10.79669432	0.00226377	59395.0015		101.9720093	188.2213322	72.60478051	0.002579596	6657.8032		-3.904637905	-0.085660261	117.1572298	0.000441638	35784.575
145.4275564	133.9387259	-110.4135667	18751.56497		51.10700511	-12.34155795	65.73639584	0.00226566	61134.9054		-119.1734125	-22.95488889	4.819643029	0.002582355	28886.2045		11.12197964	59.57045022	-70.11343098	0.000441692	42655.0714
-21.84664439	39.95534231	-33.01088719	18769.79968		-13.26194898	-8.519913139	-87.29622741	0.002265734	25343.6315		41.04388606	5.752344184	-38.99642442	0.002583038	135151.751		-104.8963494	3.056531307	-5.921453648	0.00044192	32114.9325
-43.92524315	-60.82366211	20.07275881	18791.98153		-68.6875307	10.90746011	-31.56676464	0.002268369	33935.4147		-5.926762047	18.11437941	-106.3321934	0.002583321	19268.5907		42.879881	-18.02878728	-75.48506799	0.000442117	30173.1216
52.16339958	-55.83866914	21.09103307	18803.85415		-23.53444382	27.08374557	8.555882469	0.002269162	83257.2524		34.41438466	-15.59605185	23.49410454	0.002583934	37195.4495		39.24906491	37.63349213	25.91974908	0.000442178	157905.275
34.79172213	52.52040018	-87.67764976	18805.0954		7.182979191	36.35527186	-89.82067056	0.002270785	32883.079		-8.110042972	-47.12618113	5.694586524	0.002584037	34701.2647		29.30459901	8.198704347	-96.25909198	0.000442203	42537.3322
-138.3381655	23.99276427	-119.8578453	18807.06546		-51.83905519	-44.12954083	24.34289607	0.00227105	33571.1033		40.21297202	-17.1060442	50.16536636	0.002584283	87768.3473		-1.799492917	26.03156463	-73.60932785	0.00044242	10993.4644
-63.26490332	-59.65441002	182.2802539	18830.89086		-7.339114157	1.361772189	-6.065168214	0.002271205	240831.247		-117.1786214	5.160948127	96.153161	0.002584606	21585.109		37.57057736	24.24988501	194.5934568	0.000442518	22488.3382
-88.88166449	-92.08168734	-88.77174767	18837.49799		22.1748948	-64.36527829	11.50191612	0.002271341	42813.2678		-138.3381655	23.99276427	-119.8578453	0.002585513	18807.0655		-94.1625256	99.69392974	-42.68953668	0.000442673	37927.6607
41.39928497	65.19925991	-95.20745142	18857.52875		-7.926239088	1.170312382	-15.6224069	0.002271792	128578.554		-18.22840509	77.66868069	152.1734738	0.002586239	20611.6207		-102.4296185	37.36538366	326.3729421	0.000442795	13209.825
99.42350225	62.17706669	10.50794775	18871.90687		78.38570519	-2.763443993	-10.75765103	0.002272331	88653.7072		-50.16828382	-64.93731809	107.0026282	0.002586371	43897.3527		9.245951285	25.99523614	-106.9713427	0.000443014	34810.7166
46.05403802	-31.1051683	22.0719435	18876.12201		128.6441635	56.37437436	-59.49622538	0.002273122	24121.4618		105.2915888	-92.98092254	-110.7766901	0.002586742	13471.8177		-37.34697458	-10.84269736	105.5432137	0.000443051	23936.9304
16.54480829	101.840368	61.87106152	18888.05152		-14.54309825	-23.26202594	8.208278963	0.002274715	105355.427		-1.046869802	30.58123469	243.1624553	0.002586769	21658.1816		-2.734636465	37.83274817	59.59227899	0.000443079	21227.692
-72.91636813	48.45309993	-171.1428294	18890.20429		12.67779414	-97.01417986	-38.66475031	0.002276998	32738.4928		-66.34271175	38.6169354	116.9159625	0.002587283	27575.2107		-60.85969251	12.74634349	90.4558178	0.000443167	104061.956
-12.8622806	48.13906187	86.20836623	18890.66174		85.54207271	66.33095261	63.08375785	0.002278665	27087.2766		96.97694542	91.10929113	-86.01396067	0.002587665	23972.333		-62.37540794	-11.22860069	95.45834775	0.00044325	43878.4254
-14.56131805	134.0897205	9.925110756	18895.57458		-25.77738331	-32.40356677	6.253726651	0.002279079	45550.0991		-64.25045472	-22.38356093	-57.05724256	0.002587961	72956.2589		-16.52035729	-81.82166117	-31.17623429	0.000443609	28428.7931
52.8353984	152.3061969	-11.43572013	18899.78066		28.71967083	18.65316932	40.9215083	0.00227931	26280.0327		-112.9021644	-53.30616497	58.30151911	0.002588049	30407.3014		-0.687319929	67.36000865	-21.90106366	0.000443692	50478.7006
32.79399971	168.9287737	117.0024498	18903.18939		-13.831469	-73.12209947	-10.1086939	0.002279884	14937.8975		37.11523905	-51.75403642	31.21477358	0.002588609	9663.66458		75.73552492	59.1962297	1.021508841	0.000443825	167071.633
-1.348958002	-12.34512621	-215.2103844	18903.505		-12.77294411	-49.05081028	-5.14464721	0.002280678	23069.6004		73.28390962	-30.16214811	-49.1464916	0.002588693	27517.1729		-50.83758389	13.84924528	99.27427099	0.000443835	37828.0161
-6.100300355	-76.97176276	121.6521042	18903.89123		28.95562856	13.5187941	-91.58011055	0.002280808	100274.697		-52.30543818	-30.67924124	-32.28732596	0.002589095	40683.4988		-3.443166904	72.0577694	26.10044848	0.000443836	21940.301
83.12143312	65.17336487	-120.0747185	18909.16365		132.029012	-24.33838605	-92.90753883	0.002281634	15228.4415		39.8700385	79.37466611	51.62364247	0.002589566	29256.8333		37.23574808	27.73986485	-126.7169309	0.000444045	13482.1999
-78.5632927	-143.414073	87.96059058	18914.42965		-12.25492625	-31.24372377	-32.04036295	0.002282675	47685.2903		-60.45439699	-68.22366575	-14.89554086	0.002589845	54733.9105		-10.08215043	-52.51575332	33.48712019	0.000444147	54254.5177
19.20629486	-8.77559238	-4.32339723	18914.5997		-33.07440143	9.422657285	-185.2954833	0.002282757	26405.5991		27.87317796	-47.59682981	158.4886576	0.002589866	30239.729		12.2907927	-47.58602409	96.37818449	0.000444445	28375.0644
62.66693947	-28.14109959	21.10448744	18919.16995		45.19292855	4.99752085	145.631821	0.002283802	26189.4355		-1.096349369	23.98826983	-4.170393666	0.002590412	52867.0203		52.97048159	-16.62655534	-47.6308057	0.000444554	51127.7353
-10.86450788	-62.97430022	83.87156897	18919.21065		-13.65709824	10.47371973	63.09071884	0.002284241	34677.8949		-79.98773162	28.733563	32.09358774	0.002590607	28625.6623		26.62006698	59.02731614	34.91958826	0.000445079	134339.115
34.93438805	-21.56947627	-207.6051894	18921.67425		38.51024366	50.9051574	2.914531263	0.002284354	111120.15		-5.444377024	79.09382191	117.5841648	0.002590664	11724.1338		-18.47068239	-6.058715438	65.64208457	0.000445133	61814.8255
11.68498423	-45.75764306	17.9700421	18923.64391		41.3612675	90.12837026	-13.01681732	0.00228584	28647.7917		9.196230786	24.70454008	10.79669432	0.002590917	59395.0015		54.88794716	62.22966986	61.61118551	0.000445195	33035.9733
164.0536566	-161.5297162	72.45497138	18928.78405		23.75333329	82.72898419	-55.82393645	0.002286631	42895.0199		6.890921104	-35.92338654	32.19038453	0.002590993	33767.9445		16.36156416	15.76643551	-61.36669327	0.000445311	26953.7957
-32.65468289	24.1623247	78.21362824	18943.69339		-0.286055542	14.05488828	-3.676376069	0.002287861	162524.901		-36.36277624	36.05155044	-100.1788394	0.002592416	53042.1111		275.6395612	65.9374201	265.9044941	0.000445336	7850.1944
-70.44353256	-54.68171308	236.864474	18944.23042		-49.73077563	38.7004077	5.575068069	0.002288129	22525.4203		0.864484617	-26.7197337	-38.9069233	0.002593236	57023.4375		-84.86663486	-40.25133512	-103.7962041	0.000445834	20111.6601
83.90790008	31.81712109	36.38129522	18948.6081		-9.388351412	31.52133214	-37.0945348	0.002288596	17921.8044		152.00608	-2.003394866	78.89221294	0.002593428	15468.6554		-44.66738917	-14.74178925	-41.1053275	0.000446281	39461.4675
-3.311005021	69.36532669	-48.18301829	18974.99428		-9.052488614	-57.26446974	-68.90768061	0.002291645	39178.3528		-27.23487539	-73.29992086	44.43838788	0.002593663	23724.8259		-7.554539112	76.43725677	134.1222607	0.000446451	21067.3121
48.36309946	-94.68031466	-8.558380329	18986.73996		-19.30960592	14.15752164	47.78620161	0.002295605	40158.1718		-8.949536972	30.88842859	7.474517837	0.002593772	42569.2109		-14.88264192	65.85590692	89.66073442	0.00044657	17522.2573
-120.1798165	33.85960012	-18.5304903	18992.65088		5.441074358	-61.05768003	98.91132994	0.002296164	54888.0172		18.11393522	24.60874027	12.48025716	0.002594142	52251.4675		36.66287312	70.96312721	-64.13013435	0.000446701	23133.1486
59.48435604	34.2775473	-55.85422883	19008.45964		19.20949488	69.02895403	-44.164472	0.002296818	31008.8307		-9.306840593	61.41606714	-4.198430998	0.002594393	58969.0128		-46.65937993	-28.6921569	-2.224387977	0.000446758	56998.8891
87.40784294	62.04098861	-96.44298803	19018.45124		43.27866836	-168.7370618	403.3254383	0.002297395	5978.9093		-46.05960278	-28.3037619	26.30459658	0.002594402	113249.715		45.43966964	41.59249135	9.573549418	0.000447273	31252.7493
-85.35587734	-12.6789	-62.42655464	19044.21754		6.348480259	-153.9681472	-105.1381458	0.002299595	15278.8188		-7.866744544	9.604006731	183.6748654	0.002594842	46134.1049		9.269883472	-109.5133118	21.93483553	0.000447849	16967.2094
28.66996163	101.006362	-98.17571224	19045.6035		-21.34534567	-39.00068339	-38.67105216	0.002299703	54919.4506		-48.33063684	27.27397484	119.5720875	0.002594996	60699.878		23.75333329	82.72898419	-55.82393645	0.000448127	42895.0199
-82.40827282	-97.85163458	-4.534023018	19045.74433		61.2504659	55.15594355	66.61147085	0.002299759	60138.7024		-19.47004639	-96.83487284	-47.48058553	0.002595568	79160.4345		1.15014596	70.71670252	44.34069619	0.000448326	38805.2898
122.295686	-41.03222491	8.743107795	19047.73842		144.7685467	71.41869691	-8.033917798	0.002302246	32642.1578		24.57975734	-86.0684627	-15.87005698	0.002596048	45127.5443		-27.42781136	2.286464102	111.7882403	0.000448335	38973.283
48.36113677	70.29166473	1.886034684	19048.60014		52.80677291	179.0774204	9.666940077	0.002302456	10610.4643		42.76877881	90.9146918	189.3217998	0.002597163	28975.7284		-27.56489448	111.0940128	47.28500541	0.000448466	29141.1125
-99.03370157	-34.17207263	7.573389877	19059.52358		-144.7095408	-66.89211785	-37.86238535	0.002302495	51932.11		-72.35646686	-9.143133865	-44.31167177	0.00259743	23619.5187		-21.59037489	0.015875162	-72.2563131	0.000448639	37422.7059
-123.78147	-40.28662467	-149.4181144	19059.6799		-69.09526592	31.07554195	-88.90267734	0.002303679	55468.1411		-52.83688212	-10.36609178	-183.1003765	0.002598113	26215.1324		23.16850326	-106.0610638	172.4612879	0.000449002	23686.6705
-10.60417207	50.79587813	-173.0439192	19060.89543		8.121675015	26.81577547	-73.5278792	0.002304124	29861.6965		-16.29763438	-19.52118257	401.100353	0.002598149	23295.4142		-35.20187687	-85.60572989	35.55178555	0.000449093	41784.7929
41.24395773	21.96523644	10.80690222	19061.78851		-47.59718984	-20.70454202	177.3491536	0.002306066	21540.1908		11.26399949	50.52938735	-7.811600769	0.00259823	12262.4419		52.60691107	59.38252263	14.4825068	0.000449303	55934.9551
160.1264592	21.27084103	185.4834879	19064.33705		-111.3796763	86.25589397	-33.3294777	0.002307425	23294.6353		-7.319125708	3.97031019	-44.88471247	0.002598568	51632.0668		-23.037955	-32.10476503	113.7366408	0.00044934	29755.8482
-3.405915911	34.4557605	-118.4137508	19065.07133		32.86102965	69.31461175	-16.27684614	0.002307957	43898.591		30.24255833	31.79339747	-38.13645604	0.002599311	30033.9152		40.33921099	4.17197704	72.71163957	0.000449404	57987.9653
-9.008996676	12.71124298	-44.20199849	19066.08779		31.3157459	-7.401137108	-29.96008033	0.002308656	60947.1622		3.142769613	20.49314063	33.59892518	0.002599397	46610.3716		-56.78874375	-43.74613777	13.63486934	0.000449517	37282.8557
12.65644787	-98.70635981	50.96861865	19067.58673		-6.461747168	1.267764074	-72.70555979	0.002310197	64016.6224		120.2310854	-147.53694	-97.65787651	0.002599549	12361.2714		13.14632841	-20.54495312	-53.54321441	0.000449841	24491.9168
-110.7345145	-0.391445474	-18.08521908	19070.92258		28.44471032	67.19123544	-49.63691636	0.002310787	50853.0547		-8.635278438	9.356776154	-21.26073346	0.002599556	55446.9618		25.4104733	96.46413609	-121.9684176	0.000449949	31540.6954
20.0169504	-56.39208617	29.11743789	19081.60049		24.57975734	-86.0684627	-15.87005698	0.002311592	45127.5443		70.67407425	87.02210329	-59.81569279	0.002600788	34115.3351		64.01258587	7.634981622	0.909365604	0.000450182	78134.9003
108.2617764	96.13631668	21.23205313	19082.72532		18.01382361	-16.78551348	-59.11726282	0.002313204	56822.8308		93.49639366	30.05475584	45.94652557	0.002601856	21399.0081		9.196230786	24.70454008	10.79669432	0.000450273	59395.0015
-4.179671934	-40.53315483	14.54964158	19086.799		-57.13051045	-33.59205247	-40.254517	0.002315629	19707.4556		23.19072566	-56.59841695	3.976685814	0.002602092	52999.7453		146.4509371	-38.81069996	-27.19929598	0.000450381	39100.3447
-21.61208982	-27.9009651	-143.397018	19088.15703		63.60865987	176.060421	5.174670133	0.002320835	30753.2193		70.22640168	82.67699233	-8.660474037	0.002602373	44135.7854		86.61074225	-127.3713262	3.770509292	0.000450454	23609.9268
42.29866944	84.50643924	145.3898609	19088.95356		24.85476241	-46.99749315	-172.0311888	0.002321622	23890.9239		-102.8130064	-6.33776242	113.8702581	0.002603359	28380.1989		-45.12594467	36.08700445	-43.09705208	0.000450628	56509.2279
-1.161622223	-32.37337913	30.13290294	19090.12677		-43.00914175	-58.06967677	70.84161856	0.002322858	37154.7131		30.34972652	-16.64732719	87.83985162	0.002604074	30382.8615		-65.71910812	75.5761238	-17.35806652	0.000450633	38774.8358
6.556901768	20.04867382	-99.16397828	19092.91394		28.58743131	44.75197272	-37.45724965	0.002323183	111787.098		-74.26920391	-6.782964684	-11.22455337	0.002605231	29943.2216		46.84963205	16.74872627	54.73174966	0.000450731	41325.1007
-36.71944198	55.16119474	-114.2761747	19093.10361		-27.44757449	-27.89421127	18.12978322	0.002327154	31302.513		-34.68407564	41.06800025	-13.11725257	0.002605594	34573.5376		-21.9191104	2.126027502	-130.7792666	0.000450893	16852.7433
-60.71938479	-86.84591674	-202.4496744	19099.3258		-20.89432545	9.455680024	31.35726775	0.002327412	62262.6949		-11.30419351	-22.35090263	-43.59630988	0.002606053	48983.2846		-46.82680871	29.84790134	0.372985725	0.000451077	53421.3164
-97.64551504	-16.90285122	197.5565502	19108.36		23.6780155	-24.80241556	62.186766	0.002327898	48749.2821		-59.32047845	61.97797392	56.88978096	0.002606061	13583.3372		1.442146881	-26.77421261	-6.179249911	0.000451186	32497.5738
-30.51045193	47.30596047	112.2229097	19108.97039		56.24055855	56.48298396	42.47228644	0.002328195	20436.143		-7.797142754	-101.5665871	121.0711298	0.002606616	23586.8456		25.21291372	-68.31519205	159.7398039	0.000451429	49141.172
36.46189062	98.66730922	141.3397514	19115.50735		66.87354966	92.87057802	92.2121166	0.002329448	27718.779		13.44026527	102.9584437	39.07025612	0.002606764	38099.3545		1.316286353	52.03711655	-46.39110088	0.00045144	50348.4028
-46.02469056	2.068156567	24.70777866	19117.26786		0.971290314	28.57388926	19.4224129	0.002329724	40163.6517		47.41555441	-4.031568418	99.14478766	0.002607515	24891.7354		-90.44023979	18.45936904	163.7145131	0.000452126	50273.2494
-8.423709746	61.99614495	24.82737111	19119.49491		49.10690525	89.31719544	13.85226459	0.002329954	72300.4748		-76.69819603	3.796393691	-0.008152105	0.002607969	44902.412		-34.94615922	-52.13383106	92.36180294	0.000452894	37071.3788
-64.97601156	56.33865883	38.02420296	19125.845		30.60902881	39.44752501	-11.89395609	0.002330853	64898.6232		-28.51769733	-17.9050543	-59.8541135	0.002608534	37219.5379		-46.32237243	-92.05512895	25.72327102	0.000453136	35071.096
-41.19097708	-34.68517756	192.0141718	19126.15145		-60.56121676	16.3531389	-6.603068096	0.002332668	41477.6705		21.34094519	44.92653155	-114.5535675	0.002608543	20475.1852		-21.42717513	13.20434671	222.363013	0.000453233	24308.8022
-16.28211741	-103.5312336	-18.68596763	19128.78032		1.316286353	52.03711655	-46.39110088	0.002334206	50348.4028		-70.50313273	-4.771276626	111.3834997	0.00260951	21832.553		-7.390280511	56.19373593	24.47642294	0.000453425	43059.5092
25.05880203	111.9305636	48.85436839	19132.44863		-55.26082041	-5.084506245	-94.27800287	0.00233429	34025.8566		-2.101369978	-4.440233695	59.82517742	0.002609714	27424.8909		42.30632261	81.19767112	-52.70564545	0.00045347	55117.3126
60.44376388	10.09153427	-45.12904753	19134.4032		-73.88037684	-54.68115806	-33.81535879	0.002334362	46748.3775		-44.99183126	111.9275779	347.8605932	0.002610279	7258.63488		28.7151751	19.57044763	80.46814485	0.000453601	29409.275
25.07548294	16.98940552	-94.80065212	19155.07617		-7.707621685	24.56910229	43.63683251	0.002334539	180364.748		6.049170723	2.880575494	-73.56254802	0.002610778	80180.5737		53.87439035	-268.8780484	-66.60371777	0.000453992	6792.89816
27.28923276	14.50466817	-45.90394799	19163.26253		-26.14955741	26.64046288	66.07527233	0.002336238	63820.021		-71.85403024	-2.892445939	-32.47503291	0.002610989	32056.9609		-13.10188233	-11.18999306	-103.1695493	0.000454095	35467.2281
111.2040749	-52.71808406	53.76841826	19169.05162		2.379973997	-8.876134983	63.52542982	0.00233642	28907.9676		-41.4013381	-4.614856913	-27.719767	0.002611167	105036.279		174.062767	111.1855938	51.83516078	0.000454168	14383.4772
90.01459734	-42.64698334	53.19932678	19171.87165		11.1322249	-48.95627294	23.00262307	0.002336423	36122.5106		-17.00529494	-14.55417027	17.96531998	0.002611376	36249.0268		-31.58959547	-80.61782681	-72.66425766	0.000454311	41470.9912
124.8080255	59.97616401	94.68896979	19172.88157		-111.2340018	-90.98554197	76.67130555	0.002337492	24743.9304		-9.504156683	-13.05611581	13.99914129	0.002612285	46981.6017		-34.4246536	-52.8700744	-49.0138261	0.000454394	38453.7395
31.4581922	94.39587793	191.7865804	19178.8565		-17.83214339	-105.6382987	25.97097435	0.002337878	36422.8519		-5.686196968	32.71686287	-64.88802529	0.002612314	23465.4304		-35.7619966	-56.84479152	62.10009685	0.000454872	60491.8476
-81.68656271	-34.74237389	9.013846661	19181.66737		14.57364527	-70.80804523	43.97932096	0.002338697	52185.695		7.646641153	51.74675845	18.82332074	0.002612926	46547.9989		-43.6401691	-53.88141267	-38.07900512	0.000455047	45845.5236
-4.473811681	156.6909375	28.96194973	19182.32345		80.1332795	101.4180233	78.01088011	0.002339727	29543.0986		34.87206525	81.83518263	48.3016678	0.002613313	22915.6123		91.75852289	-49.6215679	203.3526691	0.000455085	16159.8833
-128.9134375	-7.958837304	-130.7702353	19184.26108		-47.46568484	31.34837277	-69.87477337	0.002339744	61522.3105		39.58194022	3.76234288	-51.89009827	0.002613936	45150.9854		-77.53340695	28.12651551	85.9174783	0.000455089	27877.8294
-118.084731	-58.20635641	103.3229604	19188.20659		-21.53932239	-9.240572011	89.05657888	0.002340103	36175.9241		24.88037203	-103.6745589	118.6341757	0.002615404	11195.2991		51.25070996	-17.96488246	-31.05481829	0.000455126	21799.0316
175.9872446	106.950376	6.779694165	19189.2295		59.99708859	-93.88401358	-37.43068471	0.002340292	19325.3878		-23.0349041	-44.89433974	-26.88419	0.002615616	50340.9314		11.12801814	-3.192275384	9.007326827	0.00045518	34182.8436
16.10765788	50.36125619	57.2268999	19210.4569		-6.699106529	-32.13169197	-59.62564108	0.002342601	35085.2633		-15.35855329	40.63164047	25.65371358	0.002616668	39021.556		5.672375028	37.29064026	-27.52404638	0.000455511	52900.5695
44.88441063	0.90568212	132.7486032	19210.92861		19.63934964	51.08367908	-202.3921816	0.002343087	24532.5362		-49.04909492	-30.59644997	5.147293695	0.002616974	15516.7108		-45.57116349	-27.49695816	-69.25129314	0.000455633	28683.0663
-0.994606214	-116.4349481	203.601798	19220.67976		77.49442881	36.57528496	-166.5136666	0.002344123	34594.4911		-3.820142557	-31.88041681	9.408490781	0.002617049	37762.9324		-43.47475339	30.87092571	19.65376892	0.000455686	51380.4463
-20.1730969	-62.91143778	-24.66923155	19223.09597		14.8467081	4.957855258	37.37845945	0.002345383	40987.1452		-1.724897616	4.361241194	65.20750787	0.002617138	34481.8671		-44.47552767	26.39840968	2.118139447	0.000455935	51655.6951
40.27416413	-99.8484633	10.54162768	19224.69536		-56.23960234	58.00044624	66.57941394	0.002346529	29586.2743		-60.88966211	19.24250437	-3.281500902	0.002618516	25593.8551		-29.94110983	-3.211940609	63.16021573	0.000455938	90813.8183
11.78020005	12.76668886	-190.7345561	19227.56533		18.05613811	25.89812667	-88.18267321	0.002346898	53736.0853		33.22710338	-41.38557627	86.30704769	0.002619055	28203.468		-16.28211741	-103.5312336	-18.68596763	0.000455955	19128.7803
-153.3395523	-26.81340061	-53.9597852	19242.41433		-10.12160341	-25.08813778	-47.3861438	0.00234829	80785.8007		8.138231779	-83.5535748	-14.57380351	0.002619206	43338.7162		-11.16341195	59.89291707	-35.53315463	0.000456017	34848.965
71.27603221	-72.10734675	-77.15437953	19246.92478		-64.87539047	-18.92507032	8.191945023	0.002351822	43819.0304		45.1113254	29.32776571	40.57883571	0.00261983	76720.13		3.384752412	-11.17924473	38.03698358	0.000456029	35618.6244
-38.24376502	-110.0514566	35.15516081	19253.59121		68.97422141	23.52440152	17.49747049	0.002354567	69992.8651		-46.71646031	-19.9233891	35.7567449	0.002619996	30590.206		4.256711455	-72.00492154	43.63412114	0.000456205	51624.6623
-10.91206739	-71.63908537	-46.21811893	19255.15493		32.1974279	56.64136882	-107.1758437	0.002354729	51663.3599		35.24002245	-17.01588967	134.8943108	0.002620226	38771.5182		-0.286055542	14.05488828	-3.676376069	0.000456251	162524.901
-134.3411717	4.542348353	-54.73533995	19256.98227		32.15559785	-24.17767407	61.21678576	0.002355037	62117.8148		9.232137006	-31.22426854	90.65288159	0.002620732	17877.8199		-26.49487713	-3.97302209	-158.4714744	0.000456252	34638.5823
-119.064847	21.03652382	-90.65902906	19267.90823		94.63313458	-35.67885243	-39.2556832	0.002357228	27422.5058		24.91691267	-61.3382902	0.01356335	0.0026208	34211.998		34.57736482	-1.522225388	85.85338222	0.000456422	75734.6104
-5.926762047	18.11437941	-106.3321934	19268.59073		2.00772445	62.30628925	-81.5542214	0.002357508	84943.2399		-1.468418441	61.86091387	-83.54600946	0.002620815	56767.6127		13.23714238	9.737873668	29.57246935	0.000456966	24110.0087
-88.53325299	-75.55581873	-32.33182556	19286.67768		4.85941999	-81.43904654	1.708889227	0.002359042	22623.1958		38.45698567	-216.8196534	-186.7161972	0.002620915	7858.93382		124.3288411	137.0686203	112.5514419	0.000457281	21102.1589
5.278069883	-61.34484406	-109.7301655	19290.51908		13.46761293	-23.26031523	160.7958362	0.002361723	27177.862		51.58848017	59.75760949	45.14751283	0.002622218	39357.6388		62.79557316	4.226880541	34.14874766	0.000457306	41499.3037
91.78695455	188.9171867	-81.73521492	19296.27685		-24.86384222	37.82291875	-7.730631975	0.002361726	63552.2755		-16.04266976	-16.40776522	-19.92735055	0.002622327	47581.5595		-71.58425853	29.50982995	-108.0798995	0.000457662	15301.7635
-19.49156962	-47.08524941	107.5016115	19298.83681		39.92565191	16.1586324	-77.19897206	0.002363202	21546.515		124.5793818	44.59852779	-34.96649524	0.002622331	67610.8851		58.09734634	28.41696897	-152.0674886	0.000458184	53358.3598
-6.272870968	-27.37296033	-103.0719875	19308.30943		239.7822764	80.96829822	48.54892373	0.002363308	15200.1442		63.9674781	12.31941465	-50.03065761	0.002622778	72643.4411		24.43211796	62.81472866	-136.8315342	0.00045825	15089.8285
-39.60234629	98.64143467	-83.45765174	19309.58946		-67.41546933	32.74151079	48.47955152	0.002363352	43662.9538		40.71083932	23.36896914	-30.13456533	0.002622803	65365.9132		-74.30574984	-142.3494485	126.1110276	0.000458394	23502.352
-21.44542078	-34.79464265	7.520181215	19323.65754		-0.204183586	52.80016606	101.1418051	0.00236654	31816.6448		-2.688110851	-32.23081766	28.88071495	0.002623637	168607.632		-45.80453361	11.74718875	-16.51170914	0.000458522	27011.0218
59.99708859	-93.88401358	-37.43068471	19325.38782		25.4727403	-18.05311555	-50.25293368	0.002366944	52126.218		1.442146881	-26.77421261	-6.179249911	0.002624001	32497.5738		53.27236771	-121.8746387	-37.02054669	0.000459027	52494.9924
82.94366328	-105.8119527	71.57208241	19328.35031		-24.96749347	14.41115673	52.21870572	0.00236783	167117.059		-58.12064723	-4.716192892	24.76644393	0.002624635	38188.3734		5.086391647	-63.59975117	-38.94623464	0.000459402	73099.0705
-9.028879722	-0.346889499	0.565537514	19331.19375		-108.3451162	18.67495635	53.90911536	0.002369205	40905.4055		106.2818045	82.50398317	12.01392631	0.002624791	21198.6649		-30.6442684	-124.0132008	-10.88611771	0.00045944	19515.8326
-49.87553926	76.98261313	-58.82038109	19346.54462		71.58158094	21.15514341	37.90054559	0.002371384	30915.7556		29.75376885	-113.0869567	34.43525901	0.002624871	35917.4307		-11.64516729	-84.66860924	-87.17075389	0.000459717	24921.6411
43.65820652	-43.5990486	32.13957655	19351.37923		23.73703695	11.01423113	-91.43316372	0.002371484	35230.4545		-23.11811352	-51.58250864	-102.6068706	0.002624995	36241.7049		48.29804225	53.62666987	58.35218496	0.000460391	36466.6938
33.44322726	78.85149759	-85.84626731	19361.79534		76.81663977	-13.55161244	30.18842849	0.002372047	38031.2024		40.0421271	-101.277912	51.42674073	0.002625353	25133.8454		17.39960948	8.957920522	38.15515394	0.000460508	47872.0157
30.31906308	35.4531771	-21.15471845	19364.9809		-5.802092622	-42.061447	48.98160231	0.002373427	37066.2716		-19.2606204	-31.22730687	-35.43625664	0.002625683	83831.0157		-11.38590609	-25.04159839	20.69240405	0.000461062	62945.2016
67.53185925	60.70936481	135.8052991	19381.46453		-20.07184055	-2.944728051	89.96918286	0.002373579	57168.6425		8.461791514	-13.96357713	25.36490324	0.002626167	27633.5343		-7.866744544	9.604006731	183.6748654	0.000461133	46134.1049
-91.886528	105.1022255	36.5167428	19381.52169		13.21492449	48.22940801	-35.65849708	0.002374284	36503.9189		-90.7870868	-64.68487535	98.74813991	0.002626277	26880.303		-33.94432324	-44.74110451	-60.32163627	0.000461343	33428.1689
-144.0207858	67.30196216	151.1897187	19391.66938		68.65839448	68.91889522	-224.9663523	0.002374341	18254.1749		12.98301475	156.0372636	107.373582	0.002626765	14765.996		28.620996	-13.75003722	-33.74556528	0.000461459	72962.9044
139.4338412	53.72169592	-53.75275018	19392.67132		-4.632726581	-79.3721452	12.00250015	0.002375284	28278.3933		42.1963699	6.386573656	-149.1228022	0.002627091	49357.1212		23.70063684	-5.354358189	16.88287555	0.000461568	219913.522
36.28290361	-41.68951579	38.45432232	19396.01353		107.340202	52.55071904	96.26671154	0.002376344	33457.6202		-58.07533114	29.99989489	-63.97290415	0.002627148	36481.1058		-32.69526346	-36.92057295	121.7110321	0.000461588	71925.6487
-38.15749422	9.195478735	-24.54788109	19397.56889		-44.63196454	14.0884564	173.2803119	0.002377585	31209.071		17.20299674	58.09325137	-50.10836673	0.002627371	36426.2724		-50.31987662	19.6373165	0.313527878	0.000461822	36289.2687
-88.12787141	-36.04907432	115.2135478	19400.68488		23.9107544	-66.43150987	0.903126771	0.002377806	31374.189		14.72707216	36.53572194	-22.93256878	0.002628723	72330.7311		16.95899027	-10.74961667	-49.3488337	0.000461898	51085.9984
54.03234735	135.4944471	-11.2160514	19402.21765		-0.173991345	-48.58603739	-8.874791832	0.002379165	46928.617		30.79353039	78.52578833	17.83394841	0.002628899	50808.6272		-101.8908892	-63.23429031	49.56324085	0.000461927	14077.6746
188.3749603	16.73872495	-62.67763316	19414.11503		54.88794716	62.22966986	61.61118551	0.002379702	33035.9733		85.9691712	47.68510809	1.384985144	0.002629359	27682.8868		-50.16846403	27.53143431	2.552620362	0.000462092	24495.6659
0.179172953	-97.7308351	-22.68668922	19430.51831		-39.99701393	-98.58798071	42.1101012	0.00238116	40282.1571		-50.85890931	-22.01696558	-8.071296616	0.002629579	35966.8853		-108.1152363	-55.14636903	-68.301417	0.000462301	34376.3276
-29.63647073	-2.344497608	23.50095058	19438.85633		-104.2094635	-94.39975839	-6.136028195	0.002381465	26105.3933		119.509222	174.5813341	-16.53750813	0.002630078	26730.3396		-11.37733131	49.97491904	-34.05922746	0.000462306	43548.1154
-20.64474308	-51.94472478	-63.3708578	19441.51851		31.12881276	46.5160217	-17.15833815	0.002382485	55450.5176		-28.02563484	26.06564476	-42.95486768	0.002630583	61337.3633		88.91870429	-97.13151263	53.90006282	0.000462374	20341.4812
-0.16255169	199.2594031	6.009260836	19442.78761		-45.47423006	5.284803121	61.64256432	0.002383373	90362.0239		0.157999883	-30.01804732	73.00830143	0.002630634	40127.0825		-70.51640794	87.41042844	-32.32078883	0.000462399	28915.7236
41.62145596	-34.31089302	-49.11062711	19446.08188		-79.24560389	5.171078821	14.53397049	0.002383701	48612.4414		-70.54613887	-127.2649992	-47.10566988	0.002630891	11173.6002		-86.46572571	-57.36223893	26.05560023	0.000462422	44717.9116
1.643985604	104.0020206	-15.91989636	19450.15503		70.38334891	-90.75159721	28.05845479	0.002385359	27732.1782		96.2337551	70.87680559	72.40941172	0.002631483	26586.1994		25.09084955	-9.519477681	-85.37487923	0.000462677	39079.3811
-90.6698947	-53.14562095	-85.09082432	19452.58547		70.00852136	-35.29926207	-161.9261916	0.002388033	40408.4823		-27.22664362	-85.30168179	130.4660335	0.002631683	24981.0618		-20.98648116	-6.83533504	-105.1054923	0.00046282	45966.1014
-65.781624	-26.10257646	-37.17891362	19454.27141		-15.77997756	-27.21080913	-98.07605121	0.002388136	60164.3065		-66.45091417	4.347150105	-32.77721004	0.002631724	38232.1005		17.16672774	-5.481160126	11.15260516	0.000463388	46397.3913
46.96687576	-22.30547895	-66.1457376	19454.34142		13.78908053	34.25190357	36.97477395	0.00238859	93877.607		-10.71769676	-26.81551981	88.26507366	0.002632016	36761.0481		-67.47398422	-96.58500191	111.6512414	0.000463549	31794.3419
-78.29854039	-84.37926356	-45.45940825	19455.94832		101.3711913	32.15472267	-10.28050223	0.002388752	36888.579		-36.05751368	36.15335424	-40.3786598	0.002633304	38203.0297		-18.65605464	17.16205628	105.9964342	0.000463679	29659.7243
31.70574973	14.50628972	53.55184273	19464.85193		-4.579224224	30.05169813	16.15954166	0.002389155	145507.623		28.44471032	67.19123544	-49.63691636	0.00263353	50853.0547		118.6933083	-165.9993336	-149.8812061	0.000463738	12909.4943
-3.255083839	-55.89718694	36.3799865	19465.51591		23.34066628	10.8940111	14.77797787	0.002389919	50201.1855		-11.93043271	20.86541257	7.816882522	0.002633636	62979.5719		-11.66306422	126.9616113	28.47440422	0.000463861	31707.0938
106.9694069	38.07405892	-82.20181179	19471.08748		62.18582578	-13.76587098	49.20369044	0.002390053	63394.0744		-37.41327073	-47.35829863	27.04548265	0.002634425	58664.9163		31.58822009	-44.64658837	-23.03193441	0.00046394	41920.6442
12.38927244	-119.384977	63.35777132	19479.66427		171.7821418	46.02297102	99.71417549	0.002390681	14274.9202		21.80280034	-34.62907778	-48.88429162	0.002635042	55031.704		-48.53000995	-28.64189616	163.6853175	0.000464121	14899.3175
-65.09404827	-88.46111508	-60.04361855	19480.31235		66.34763357	-10.60553763	-38.0628926	0.002390776	59560.6257		24.36272538	-57.97584825	-96.61667742	0.002635268	47373.1152		-53.01680286	-34.20543376	-100.6455244	0.000464299	26675.0289
-64.6244446	12.33454833	-29.62732968	19484.17418		-8.70516219	11.36928662	-51.9770717	0.002392165	117238.102		27.26853632	-0.11322743	38.87794393	0.002635425	27276.1782		-21.84664439	39.95534231	-33.01088719	0.000464673	18769.7997
182.3599298	-32.98957384	-144.7229304	19507.05741		41.74295187	8.609013862	-107.1139806	0.002392494	38335.416		-118.084731	-58.20635641	103.3229604	0.002635428	19188.2066		-10.38166374	-20.57799747	41.36453246	0.00046475	17821.4549
42.6831031	31.11282807	181.9096281	19507.91151		20.43623795	12.71567477	-52.14876209	0.002394711	70400.4222		22.1748948	-64.36527829	11.50191612	0.002635448	42813.2678		37.9242117	-10.74995368	-3.3778939	0.000465494	55097.7997
111.1086709	40.75400403	-153.5004379	19510.06908		38.32025824	32.16468682	29.49403406	0.002394846	55534.269		112.524987	142.3898016	23.22854253	0.00263573	42147.358		-8.368347526	11.93956524	-83.33194048	0.000465681	54979.0676
-82.88209873	10.29214241	-86.94259151	19510.24822		-63.84099088	53.10601518	-24.05216074	0.002395019	26648.8431		194.3806114	65.18109677	62.39810624	0.002636607	22922.7085		5.193918742	-7.097470457	9.267032066	0.000465701	45870.1458
0.415904339	-42.78982959	-102.349121	19512.87193		-8.635278438	9.356776154	-21.26073346	0.002397862	55446.9618		-28.66422258	34.00802116	-11.29515255	0.002637019	30726.8225		-23.53444382	27.08374557	8.555882469	0.000466121	83257.2524
108.7277736	-1.646813241	77.38116597	19514.46162		7.868238447	12.70346491	-30.27028432	0.002398266	88136.4777		-24.28436476	-27.15601256	49.60384035	0.002637428	144938.22		-4.593640182	-58.41980432	-72.22308758	0.000466315	27501.5698
-30.6442684	-124.0132008	-10.88611771	19515.83261		0.814442329	-2.057273875	18.22013883	0.002398578	17719.3684		45.85418747	-19.14648201	-15.72912252	0.002637501	100387.602		-42.06598532	60.42055995	77.63967407	0.00046641	22156.1
-3.262211102	-146.2380118	84.57718691	19520.30195		27.48084502	-50.731891	-57.44943016	0.002400169	39418.281		5.841590995	36.66481376	52.25164441	0.002638219	27014.0315		31.25746045	42.45345155	-14.07887591	0.00046645	29671.5688
126.5279005	25.51146114	-52.62016933	19524.19989		22.26548301	15.26397228	4.541759116	0.002400233	49260.6649		28.84807806	-1.921718596	35.7905021	0.002639476	43485.4589		54.45255904	-66.44516628	92.50834874	0.000466595	55032.4389
-90.81055597	10.92355973	134.1621561	19529.2466		-73.90406797	89.84160586	3.388966626	0.002401148	26246.8822		-44.34074555	65.22934474	47.46136145	0.002640574	54418.4881		15.512225	-104.0549893	-80.15346077	0.000466907	62156.9596
83.61575905	-60.48914132	-54.81376491	19532.33205		7.148465265	-13.73689165	121.3196776	0.002401551	21718.1029		-43.06098513	26.13787164	21.29429208	0.002640728	19873.1739		89.49879012	29.03788037	-41.8077595	0.000466998	42101.9187
-75.72152	2.381236776	-4.560307368	19536.20746		64.23523793	-10.81427152	35.8053161	0.002402462	41266.0967		-48.53000995	-28.64189616	163.6853175	0.002641302	14899.3175		-41.93691513	-16.7930213	51.90534009	0.000467337	31374.8758
-145.7921941	-69.14473008	-64.41317226	19547.66467		38.14354191	10.47159452	-88.46913782	0.002406011	26829.981		-65.28983534	-17.60215967	-14.15935931	0.002641922	23051.6731		0.399232702	-16.50707244	-48.80976738	0.000467365	30888.6884
163.0201431	129.3205951	-56.44654698	19553.79488		-36.95482124	4.092726794	-19.86639403	0.002406668	73587.614		16.0688435	-19.35979855	36.28551798	0.002641963	74140.9784		-63.980409	68.5473989	-12.60330275	0.000467477	40141.5795
-108.4359902	-25.14150865	-92.59259009	19556.22405		20.223111	30.19426227	-40.9130241	0.002407082	39131.3744		200.2313566	74.88582966	-21.40357897	0.002642507	34586.0681		49.70161952	42.08860274	5.526591772	0.000467509	47547.2089
14.00414395	48.70111506	-128.3127	19557.45108		-20.98648116	-6.83533504	-105.1054923	0.00240809	45966.1014		-44.9198324	31.14734718	-114.0667892	0.002642628	36318.3455		-38.40155496	-17.4840345	-94.72320901	0.000467933	51792.4391
44.96173986	87.48416093	28.70045337	19573.61331		-29.30832823	-124.6820777	-52.77150024	0.002408872	24435.5016		36.97111809	36.00873195	-33.71614788	0.002642855	57929.3464		-48.85142607	-44.1955807	-47.30157172	0.000468199	14769.5443
-68.04573474	181.8595536	-29.00181686	19582.74515		36.03978311	46.02278183	22.20256855	0.002410793	91262.4206		-19.31368685	27.45320356	194.0157019	0.002643191	16293.1076		-1.037114801	13.06646706	-68.27617666	0.000468219	39594.3541
17.98801183	-169.9323444	87.58694358	19597.55314		42.76902021	-52.16861261	131.387979	0.002412524	15007.4347		-23.43625203	59.44141803	-38.19902961	0.002643702	90359.1803		-35.25253917	29.19816202	-115.3800955	0.000468227	16808.5829
3.672599725	37.92532958	92.0292869	19609.30809		21.9472679	10.45501905	98.58526397	0.002412599	41997.4276		-24.62133063	-22.32069231	103.2997195	0.002644946	54341.523		-47.59718984	-20.70454202	177.3491536	0.0004684	21540.1908
-8.649596753	-156.3996629	114.9718322	19610.47395		-6.469878221	-6.799946448	-15.88610593	0.002413341	73923.9359		-83.49246808	46.88331731	190.40284	0.002644982	11627.558		-12.33860999	-11.79768366	9.018551375	0.000468723	35658.1177
8.12782871	-81.80901687	-172.2505765	19615.8042		25.70886602	16.07377284	8.362933222	0.00241343	188804.431		-11.51003976	-51.88131874	167.0682017	0.002645421	24903.1403		35.51835892	-31.01937319	-115.6639182	0.000468853	101275.43
-44.84557415	-38.07300784	134.7004185	19633.44644		3.646406124	9.591828719	-91.32602617	0.002415151	38438.3074		-0.327449164	7.466563032	-83.3268703	0.002645426	31454.1552		-31.97886286	-67.55099271	70.0385218	0.000468867	35165.0644
-74.06373088	-30.0984497	202.9362403	19640.89656		45.1113254	29.32776571	40.57883571	0.002416398	76720.13		50.124612	6.162572777	-87.44487852	0.00264629	40513.0688		-28.19563974	-75.10543879	131.1915409	0.000469093	21150.4568
44.64088194	11.62299956	-120.2512201	19641.41782		65.56047842	11.37202884	6.633357718	0.002417279	23936.5231		-19.49756063	-5.23933257	66.88546035	0.002646374	107510.716		-26.44244867	-21.26704182	1.307810857	0.000469221	48735.6023
49.85976162	77.40343889	37.00504377	19650.61547		-6.872761039	-48.11095743	-92.45473126	0.002417444	58299.5401		53.77607396	47.05592799	-81.39943854	0.002646566	62141.7573		-2.212274318	8.971965213	32.13479824	0.000469252	41607.1872
-36.92905472	-106.4925309	62.57304913	19654.56798		66.78933938	-52.78124835	-28.44787557	0.002417745	71290.7971		25.09894542	-84.93070485	27.74725745	0.002646787	40415.8816		-11.39312953	-88.28335354	-68.48751085	0.000469503	15664.0686
-90.46867962	55.69055163	31.99782771	19658.7412		17.18288474	1.384537792	-45.53823608	0.002417809	48613.2013		-17.51792687	-25.37941004	-44.12771475	0.002648809	95931.7955		41.12099975	-54.1358555	79.7497858	0.000469512	27834.5315
68.13622753	-55.00797427	36.73274337	19660.37584		42.6831031	31.11282807	181.9096281	0.002418226	19507.9115		124.6780503	75.83703803	-52.63195209	0.002649103	32234.9765		52.15587958	-41.69688362	-32.14711324	0.000469566	21486.197
-119.5154584	-54.90084016	-56.12720148	19662.88416		-109.1061404	23.09093418	200.2349507	0.002418234	30367.3673		60.61830987	-117.990131	105.6327493	0.002650351	30547.8115		33.06934519	32.6779785	-126.2248757	0.000469593	22647.8188
62.11524679	-138.1112963	-36.91441601	19668.50388		10.42580135	-20.70508842	71.01025032	0.002418236	74719.3656		38.76980405	-42.98004291	-6.662719687	0.00265055	33675.8347		-19.85039258	61.10062255	83.78914365	0.000469668	33128.5454
-115.0016644	-29.0333689	-77.30987756	19694.30527		-48.95617595	11.5903349	-109.1522488	0.002420331	49377.1469		17.91749554	-100.4470279	-34.06816886	0.002650564	16949.052		-19.68570976	-21.56463521	-5.690951339	0.000469698	47230.2743
120.2276831	-30.30621857	-180.2964285	19695.92176		-62.46686755	-22.70130876	-24.39163519	0.002420739	22535.3051		-38.02821297	-127.8773111	-122.2140417	0.002651413	13614.8188		15.03058384	-8.273918674	1.364737344	0.000469806	60023.4678
-38.74405449	-2.277572227	34.12268973	19700.88803		-91.98527994	-71.63861803	-43.70107759	0.00242405	25177.2831		4.128876164	-52.15434623	-82.09691363	0.002651494	48939.4061		13.07624437	34.85945169	21.73743669	0.000469811	44013.3303
-128.3275309	-18.20471987	-65.81826503	19705.65445		87.9640843	64.58168895	-95.19172391	0.002424476	17047.9805		8.116784751	18.26803777	44.54730251	0.00265206	65537.7853		20.90237936	39.53784933	19.4559286	0.000469857	61766.3283
46.78708744	-37.77531528	-126.3174341	19705.76426		-37.39916738	14.68602556	-57.38481577	0.002424558	54482.3669		31.57146287	-1.202675752	-45.57612077	0.002652879	43914.2495		-27.31408103	29.13596138	56.69465375	0.000470089	58533.3201
-57.13051045	-33.59205247	-40.254517	19707.45556		51.13145811	-68.24772442	27.25146806	0.00242842	40981.0727		-108.3764735	6.779634698	51.86370969	0.002653278	37469.2417		202.5222941	42.5273211	113.2893333	0.000470292	14183.0079
73.39701819	30.02417579	130.9516957	19730.57473		62.11524679	-138.1112963	-36.91441601	0.00243024	19668.5039		-3.881504948	-12.54779256	-149.7602289	0.00265399	42410.8795		46.14924658	11.46354664	41.15909348	0.000470418	41049.162
-64.09717982	107.0847573	-75.9015333	19744.05841		14.70044356	40.48818297	-71.59280834	0.002430546	32757.1646		-22.52535531	-36.10020159	1.787729474	0.002654718	37007.2265		67.62856612	-22.53383982	-17.91650513	0.000470726	84599.041
73.85863324	47.74291321	202.0317281	19745.02196		50.41396304	18.92409927	28.82573846	0.002430914	33745.5879		78.81536392	105.0326547	-79.30038893	0.002654785	45334.1743		7.086530273	44.26368225	0.684104812	0.000470845	39560.118
-6.949896584	-32.35353792	-151.1368456	19745.9604		31.56827605	66.68372624	26.51111719	0.002431005	33830.5493		50.87175611	-0.153966306	-36.40011357	0.00265498	94687.3482		-64.25045472	-22.38356093	-57.05724256	0.000470886	72956.2589
-8.606999161	-96.7189963	-178.4554769	19754.97833		32.60561988	40.37507452	-5.898603042	0.002432055	58704.5964		69.08203443	-30.52142718	85.1728666	0.002654993	43205.5136		77.06126719	-28.67566995	-103.7285033	0.000471019	43194.3596
107.771533	56.78831244	51.41594641	19760.61033		7.362216358	2.555165615	-30.87118267	0.002433497	59484.5978		-5.742682056	-29.00372761	-29.30076056	0.002655873	50381.9488		-20.74437537	-14.43815886	12.84231305	0.000471398	44158.9496
84.99543207	-24.80028662	84.45610824	19767.71299		6.398638675	-45.91588729	22.1058295	0.002433932	35032.9484		27.6135581	-35.57600223	-79.93528318	0.002656011	85513.581		8.868953876	7.388308754	-30.30589962	0.000471646	68487.8832
27.96060626	-107.4995399	88.12390444	19767.83159		29.75376885	-113.0869567	34.43525901	0.002436094	35917.4307		70.38334891	-90.75159721	28.05845479	0.002656282	27732.1782		-15.58989029	-64.91060909	22.92358438	0.000471668	61530.0406
39.01114425	-53.78456658	79.9139887	19779.77228		-12.4292299	37.2098564	52.26667972	0.002436707	67275.2024		-41.60003895	-35.15638885	-56.98423303	0.002656568	47627.8995		-19.31368685	27.45320356	194.0157019	0.000471776	16293.1076
-43.5719557	19.70254108	87.110064	19788.35084		-30.30458067	23.91061658	-35.54926493	0.002437157	27972.618		-8.796969129	56.26743835	80.05790849	0.002656866	29777.7524		-42.87768535	-49.23319894	-34.7641087	0.000471787	80063.4087
-21.83211516	56.90915466	78.59963263	19790.86042		-15.64398781	86.75643839	28.92567498	0.002442276	55778.9541		39.31016692	3.312143371	63.44764769	0.002656915	34949.799		-65.93912406	-5.656346241	-6.706042935	0.000472069	23339.1428
105.5439326	-22.41675902	70.24224951	19790.94502		18.10561238	-23.83497297	-65.81019846	0.002442357	46294.414		-87.15694861	-103.0821906	43.47047135	0.002657304	17283.0451		-11.93043271	20.86541257	7.816882522	0.000472385	62979.5719
30.18744516	-13.58615579	119.1248399	19799.17186		-7.903269871	-38.72271745	-38.32280567	0.002442628	75799.211		-49.66975901	55.2290564	50.62388158	0.002657395	22808.5679		-44.93018902	27.04928276	51.68768267	0.000472586	66905.67
-8.606963981	-35.93534419	2.625696356	19801.24881		58.6205125	-53.0048014	-155.9304686	0.002442903	32994.6617		9.58078704	-7.111456067	-36.72170989	0.002657675	20227.5319		63.34233395	-8.467057534	-108.4890833	0.000472683	25683.9732
24.34332872	98.54977481	10.3835763	19809.00624		140.8473633	167.5836335	16.01351729	0.002443746	28270.9652		24.5688141	70.74167213	-6.143659463	0.002657786	56657.5643		-111.2340018	-90.98554197	76.67130555	0.00047291	24743.9304
-85.13537852	-52.57458029	-126.8910518	19809.87386		41.84489769	-124.8373334	-42.02326413	0.002445061	30396.3012		-23.77825553	81.0190012	-69.52151206	0.00265811	30171.1533		-48.22331889	-12.71886287	-11.39167577	0.000473059	28555.1292
19.52853479	13.76586683	-4.749499208	19814.172		-32.65468289	24.1623247	78.21362824	0.002445842	18943.6934		-36.35482226	-10.83862847	-52.46240332	0.002658482	39892.7955		2.524336526	72.1072602	5.622462768	0.000473127	32531.2506
-25.15069647	-49.90259119	1.33022908	19817.75919		-12.73499057	-23.09800858	67.13780592	0.002446798	47909.8293		-23.44728654	-31.14065089	86.98672453	0.00265889	48775.9784		-77.52674062	149.4039003	-25.54970559	0.000473199	16695.8689
70.90504919	-19.22338417	165.199675	19818.82689		-63.55925023	53.3906977	-42.08267941	0.002447521	36833.3309		-27.93426413	12.39020919	-122.3771244	0.002659244	42920.4338		57.98681971	-75.70077686	37.43304031	0.000473822	29951.5367
-39.53197872	-45.44446438	108.4467115	19819.75714		-1.030368826	-78.37666872	132.8038537	0.002448095	45950.4897		-34.16095553	-4.238957629	12.18477237	0.002659374	32628.911		-10.55133635	22.16274864	1.715469196	0.00047416	29640.1745
51.34732773	74.74673406	25.97290423	19820.25459		-35.08784006	-34.61989954	-12.51901043	0.002450484	24014.2255		-56.71542208	18.7873736	-31.78463982	0.002659957	36859.1979		13.77385819	-89.08529831	12.68626341	0.000474329	33954.1239
-36.25304033	45.03601976	139.5075248	19826.96802		-30.28552647	5.714158854	23.71920715	0.0024507	69639.3376		-59.33907372	-14.61159465	108.6759197	0.002660253	86592.8972		11.67008546	40.27920597	-69.80520491	0.00047448	58441.5088
-43.35736005	54.43877706	-100.1815829	19829.32072		31.30810557	-44.46983681	40.57914545	0.002451667	31268.2913		0.970673075	-63.01091153	-46.04334004	0.002660593	26011.7331		-107.5279005	8.652573891	91.65546027	0.000474543	58435.7614
-28.84675949	33.48702732	-5.586872075	19839.22797		65.78101475	-131.1074711	106.3142243	0.002451901	36754.6115		4.245963287	-57.84944055	-60.97111199	0.002660629	67988.9026		26.53109195	12.88242678	-92.4853019	0.000474955	55344.7426
-2.67814732	-145.5051932	-48.56395329	19844.13285		-77.8934016	-20.18723165	49.98167724	0.002452368	21652.3965		28.98312651	-9.679261303	149.0818634	0.002660658	27615.8884		-9.717138114	-124.3380902	161.6860634	0.000475039	22388.5655
132.2070656	25.04464469	11.23849596	19854.85644		72.54585111	84.08716881	45.58861263	0.002453613	21743.9982		-10.9982722	28.71385553	-51.73499786	0.002661702	43215.6109		-61.33982389	-100.3417674	-62.62354984	0.00047531	36127.3263
-43.18249528	-69.66200914	178.0373589	19855.90594		-86.96946096	-102.7897099	76.33167191	0.002454078	35203.426		130.8313823	113.8140642	59.23749105	0.002661751	17330.3083		13.33399103	-4.947925767	-54.8883136	0.000475511	61032.1587
141.659508	29.31151667	-213.5874964	19856.36899		-51.95053422	11.28989924	12.89132808	0.002454807	66944.1656		5.584666256	70.82599185	148.669591	0.002662375	30846.2976		24.30932712	-91.79577334	94.45895098	0.000475679	26607.0295
67.2086803	68.551173	-39.82675722	19858.80975		-28.66422258	34.00802116	-11.29515255	0.002455394	30726.8225		56.24055855	56.48298396	42.47228644	0.002662672	20436.143		-59.42061814	66.51535827	-69.44584036	0.000475789	43276.3752
-36.75983475	18.41856192	-54.0621434	19861.21915		27.98810653	40.61711655	-22.15057016	0.002455679	104766.085		-90.23408612	-55.67265096	88.53477083	0.002663937	37217.5981		-70.75450874	-24.98538742	-23.74619564	0.000475857	34833.54
-43.06098513	26.13787164	21.29429208	19873.17386		33.36274389	108.5971698	-113.4870804	0.002456037	52495.6078		68.55096188	72.4275266	20.51252601	0.002664139	35146.382		87.8097202	-61.62244308	-101.3526957	0.000476266	41980.4044
20.6793785	71.88783794	-65.44368733	19881.76974		-4.493301626	-75.53609723	58.4791099	0.002456857	33383.6445		-45.71926487	-70.90807047	73.72184492	0.002664207	21845.0893		23.34199002	-17.20889482	-33.47968367	0.000476703	59603.3253
-68.51870119	12.07699159	-73.0735086	19882.49884		79.91251187	14.83827901	35.42535037	0.002457677	17027.3803		25.65589533	34.05801801	266.4690459	0.002664404	16330.2717		-55.12597342	-62.9320513	-118.6794044	0.000476774	26546.4503
32.12192409	-22.77805819	-96.53975213	19884.7677		121.4197105	25.58536649	105.5658083	0.002457866	27187.7427		-60.42957257	25.1150143	215.0619849	0.002664588	38600.0962		70.38470855	-65.86002972	104.8028618	0.000476825	14501.9049
24.46168795	103.9469216	-61.65579867	19887.43653		-10.47572329	34.64844	-98.71570764	0.002458319	69084.1254		-19.88300644	-5.02122837	-16.02767157	0.002665806	23929.425		15.23104006	-0.400602286	23.53438962	0.000476912	26601.5411
-16.61320301	131.795812	-37.08210951	19893.35888		-51.74285456	29.56653614	56.09164547	0.002460064	30143.4491		20.39522269	105.1120861	-20.67299379	0.002665979	37297.3554		50.63672573	-52.26933321	-85.31899463	0.000476952	37619.683
138.080461	-51.398888	24.3386784	19896.09394		-3.942891406	-55.048064	-77.07976575	0.002460322	25640.8		14.57364527	-70.80804523	43.97932096	0.002666023	52185.695		34.81762218	-73.78011907	-66.22670623	0.000477042	15928.7451
-149.5640763	15.4796763	-139.2287126	19898.46843		-24.14333718	151.7567253	121.9382652	0.002460385	8026.74348		-101.6042166	-11.22254668	18.08125349	0.002666263	24717.6041		0.378041221	-13.95054377	-42.40760696	0.000477309	79135.9701
91.7573892	82.90305585	-2.353723886	19903.86908		18.93757288	-81.00164596	-151.8825361	0.00246042	51959.228		10.02275403	-31.30385309	8.021781122	0.002668038	12133.8169		-21.553602	-8.709063541	-8.133745262	0.000477682	57987.0974
-78.60565415	205.5251271	-128.9191249	19906.57116		-12.37005237	22.50118093	23.51334176	0.002460786	52024.4311		-40.1285594	0.919424658	-121.1245715	0.002668371	68929.2075		-29.8166983	42.17971925	35.55835038	0.000477901	33542.6276
3.602036368	143.276403	110.9721346	19912.77926		63.92848579	29.20969025	172.5985149	0.002460855	21628.0066		21.20880031	95.46920539	131.4851663	0.002668796	37166.8398		-9.723710753	29.28235123	34.22164637	0.000478203	54680.0898
39.24878576	28.66904234	6.689015161	19918.3166		-3.664505722	0.221946661	-55.5094342	0.002461236	88138.5746		-126.0671839	4.135496171	38.14020879	0.00266929	26785.2383		92.34327417	0.311489457	-95.64988998	0.000478349	23662.3102
42.12417551	-44.03721234	-40.93701316	19924.17343		-65.87627451	-69.37426577	49.10006039	0.002463066	64984.8946		20.19093309	0.997001457	47.14477472	0.002669353	45926.3885		-119.5154584	-54.90084016	-56.12720148	0.000478356	19662.8842
69.10796548	30.27147602	-221.4736791	19956.16026		12.35989903	-7.74216275	-10.24120626	0.002463993	53547.3107		20.66599847	-47.18622097	79.77839717	0.002670025	27617.0653		43.18319377	-28.6378464	190.6118046	0.000478407	26806.0679
-115.1766616	-33.11723958	46.46054035	19957.44852		-19.29194373	-46.02062903	9.752507719	0.00246602	49821.1694		15.91257692	29.22707798	62.28354595	0.002670433	102071.225		-74.52792125	-53.46682505	19.18841761	0.000478421	46527.6345
-61.00467983	16.27434314	-64.98912226	19960.678		128.2431856	-55.36671953	-39.60593133	0.002466378	22487.5485		0.462299413	56.18825763	-1.258953598	0.002670983	37228.6894		-31.3164134	-23.01946381	48.75077462	0.000478452	27945.3931
75.76403759	152.1789097	118.707243	19975.12972		37.49770125	14.70829235	-61.39444596	0.002466534	40237.3022		16.5799591	55.77670443	5.328515993	0.002671246	16518.0563		44.06441295	3.23967181	20.34508324	0.000478458	56368.4352
46.66730713	45.16407254	-44.29668084	19978.00892		-13.26432098	-40.89086438	-5.990293605	0.002466797	71941.437		112.5518281	6.466077835	-172.0359897	0.002672067	17483.5073		45.02115491	-29.89800774	-177.9437561	0.000478793	13014.3097
-91.85808758	-2.243351717	-57.37943076	19984.30693		-97.90546154	-49.47673007	-85.99335167	0.002466814	36894.8763		-14.77135981	-19.06294923	-33.70929376	0.002672157	42565.1299		21.61733533	51.33867836	16.61363157	0.000478897	27472.6864
-17.09159448	-29.98488921	-86.21146531	19986.8002		32.76662745	38.64652258	79.63621691	0.002467513	132852.49		-15.46845679	76.17831016	79.91297328	0.002672176	41439.5272		-34.97459757	43.21142814	-75.38389435	0.000479554	43119.5904
11.86649858	34.19763755	148.0019874	19987.98324		-52.96568969	-51.57391634	73.78394795	0.00246868	23556.9411		90.95831876	-30.2086876	-56.32039407	0.002672289	64899.8244		24.90098907	-2.986446491	-49.87893024	0.000479773	53808.2987
-57.17767931	7.86650765	233.8464506	19996.01602		-7.297435354	0.014156717	-48.22820178	0.002468695	50212.6579		7.057888317	31.89989604	46.72484118	0.002672306	33065.8394		11.91054283	-101.133793	0.880062971	0.000479774	26729.9799
19.55788432	-10.06893361	11.24928181	20000.4156		-57.57378469	-50.03130618	-58.53621317	0.002468748	45309.7198		30.61240923	26.70161909	55.98106067	0.00267236	51004.8312		-11.7093845	-84.38293804	-46.08850268	0.000479797	40247.5095
-37.60697277	-0.810521817	132.2730424	20003.29332		5.560129185	-57.28405393	-54.883556	0.002468942	33235.3148		4.091207139	60.40385942	-70.91307371	0.002672761	42012.3404		44.67245629	42.83736018	-6.721913474	0.0004801	40666.4778
15.30034591	100.4818474	-39.05914747	20009.6814		44.96085293	-48.33756167	-31.78566272	0.002469103	25901.7447		48.36113677	70.29166473	1.886034684	0.00267379	19048.6001		51.59225738	12.44669785	-27.79285632	0.000480113	40602.4313
132.0441289	0.660579143	-74.35915355	20009.75595		0.021075859	-54.5929873	54.04262181	0.002470469	32538.8969		63.60865987	176.060421	5.174670133	0.00267451	30753.2193		31.47731506	-50.06246047	-93.82882237	0.000480204	37810.1938
-33.69823761	-175.5350116	50.45207395	20014.73518		23.1626164	165.3953941	136.6447276	0.002471193	18638.5035		-25.77738331	-32.40356677	6.253726651	0.002675112	45550.0991		15.35066442	-49.9189168	21.22933142	0.000480351	39159.3758
-47.08478442	18.61350529	-94.10297053	20020.67636		57.03420102	65.08529219	-51.49308761	0.002471446	66562.9482		31.31193716	51.97602375	33.04494555	0.00267516	32360.6008		-57.84190219	-78.10350894	-41.71949761	0.000480401	22934.3896
-95.27277426	-34.95742229	-99.44830474	20028.61425		-33.0887169	154.1764159	76.1471875	0.002472126	27785.8498		-46.14507503	-45.77267664	-34.82395199	0.002675253	12951.8013		28.84807806	-1.921718596	35.7905021	0.000480428	43485.4589
-64.19107118	-140.900987	221.8554819	20035.03363		73.24989401	30.64290631	27.04890941	0.002472546	88517.5715		-21.30535182	-108.3237345	33.05475497	0.00267538	21185.3074		-42.63001105	-13.11454023	157.0972058	0.000480658	21499.4116
-29.89020226	-84.31475938	-58.68292071	20040.59129		-0.821333368	-26.31632304	45.02739201	0.002472669	14692.4206		-52.74123096	-44.55486088	1.951718285	0.002675975	47612.0516		70.85263951	31.422855	52.18669262	0.000480675	39990.085
-26.65272859	-8.57381114	-89.28170507	20040.61765		4.169603285	15.35254734	67.67596977	0.002472731	60471.44		-4.018741828	-27.62929699	24.59269531	0.002676256	32795.9189		-5.381244206	27.58260195	-78.34834778	0.000480873	26668.8425
46.97771874	89.15615708	82.03561519	20048.30026		31.91503245	44.12312238	-18.22504446	0.002474763	99866.3522		-29.7803207	-5.441930389	72.34424238	0.002676443	60886.1172		-4.666339751	-17.34091542	41.02338288	0.000481154	37291.6026
-9.305295782	28.27399233	4.65181322	20054.4272		57.39108699	42.21732885	22.40104205	0.002475546	43092.239		6.098740973	42.00596176	38.92664412	0.002677506	34679.2498		31.38015023	-37.13384554	18.90746332	0.0004812	30913.414
39.84041509	69.02285119	153.591036	20062.3355		-6.329189986	50.65135201	-46.9059814	0.002476342	77314.9846		44.87412836	31.61401014	18.24411301	0.002677548	68404.4097		-11.37208069	-13.57601201	-90.69918001	0.000481374	49368.3922
15.10131213	79.59320189	-138.9686565	20069.85799		-28.89297092	-130.1483541	-80.65498398	0.002476694	32668.8929		16.47486665	3.977096414	-34.13842058	0.002678178	28093.2028		-75.42826516	50.35682603	-22.28391	0.000481425	26638.7454
190.1248306	-6.001227362	165.5110285	20075.51568		8.928199054	-2.143279904	-193.069974	0.002478511	34048.402		43.94354729	116.9462749	73.77495883	0.002678851	15581.5374		-7.069526046	-18.67200418	-59.34359118	0.000481682	46148.9778
35.45539604	-56.86795122	-64.31745312	20076.24308		-40.27636309	-25.99180992	-108.4979718	0.002481492	95967.8108		-44.66738917	-14.74178925	-41.1053275	0.002678869	39461.4675		-1.480771251	-30.40443895	86.47510831	0.00048175	35136.355
-12.47711309	23.24421556	29.60932393	20076.47491		6.559644167	-21.70803707	-62.8758773	0.002481864	41558.3328		15.3158764	84.10491694	1.083408723	0.002679344	43476.8768		-63.32276806	14.44004779	61.94976026	0.000481803	37528.905
-86.69093054	-78.05502785	-42.34933486	20078.41885		-62.83366711	2.069990901	39.52426567	0.0024837	45618.9048		13.73339125	27.2493104	0.457895967	0.002680775	136577.743		-63.98066727	11.67401826	-50.57016613	0.000482252	33396.8764
118.2233544	63.97469586	92.35882198	20086.12748		-79.67956036	-40.12996737	-10.97519035	0.002484411	65330.388		-18.56393554	-54.07264378	-201.0929673	0.002681118	49667.301		-4.043303769	-5.150370493	-80.31697609	0.000482283	125108.367
20.31027542	-56.70542666	60.69412044	20088.2892		66.26197418	-88.33106499	-76.56826068	0.002484542	16179.6509		16.31602361	-17.46711727	29.3219081	0.002681425	41986.6832		-57.17767931	7.86650765	233.8464506	0.000482603	19996.016
9.643179172	59.90448142	43.07331852	20088.48123		40.88657898	-55.90693044	56.05547546	0.002484736	29194.9856		-7.502481306	6.26893244	-4.030477317	0.002681529	50158.4689		5.518527961	58.84082557	-73.30376103	0.000482743	17157.0648
89.51448632	-66.21169778	24.55856872	20088.74751		61.94329841	67.7256604	-13.67522633	0.00248531	43232.4592		15.45808798	62.21674219	-38.93176875	0.002681619	51205.236		32.81407326	44.55782927	50.56201715	0.000482753	44692.2405
-61.46856889	-14.27020567	87.60519274	20089.51944		45.43966964	41.59249135	9.573549418	0.002485509	31252.7493		18.86831773	21.57230201	97.54082404	0.002681974	17614.4086		-30.78032074	60.85734812	59.36532198	0.000482758	12907.6486
11.14728875	-37.62833607	-58.12507284	20090.72931		5.798448007	7.182871973	-16.11093745	0.002486509	81828.4037		97.63859699	-43.15781201	83.64470748	0.002682181	24596.8454		41.34806956	-19.42726499	-26.34671981	0.00048288	44524.2336
-84.86663486	-40.25133512	-103.7962041	20111.66013		62.8359624	-17.21794718	17.29142988	0.002487875	60966.6041		20.49382624	37.05997033	-4.040308229	0.002682524	54279.68		-28.51443446	16.38233619	51.13196343	0.000483099	30351.0317
-33.04732398	161.6142966	-93.89435187	20119.82933		-47.17751036	-33.30418603	19.84147502	0.002489685	71332.1351		-23.90266453	-71.31775707	-73.02544482	0.00268279	36736.2015		19.9524603	17.54218157	-14.53602243	0.000483224	67132.9378
-79.98718415	13.51358688	39.50592224	20128.43679		79.18318317	34.9050051	-6.582515863	0.002490638	45415.8942		41.3612675	90.12837026	-13.01681732	0.002683399	28647.7917		2.379973997	-8.876134983	63.52542982	0.000483558	28907.9676
25.96920148	21.12876654	50.31811939	20134.57293		47.41555441	-4.031568418	99.14478766	0.002491223	24891.7354		-94.1625256	99.69392974	-42.68953668	0.002683905	37927.6607		-39.75175202	127.3223325	170.9898404	0.000484005	10956.5918
-57.2124355	-40.89778101	36.66108385	20138.98918		-11.21084072	-33.59577758	-135.6526094	0.002491722	48782.9153		-57.92389221	7.048884301	-16.49803943	0.002684404	63838.01		54.03234735	135.4944471	-11.2160514	0.000484757	19402.2177
-88.41557762	-56.03773003	22.37665772	20143.62554		26.52060199	62.43503645	19.77859129	0.002492962	38087.9471		20.13084368	-37.56458035	-126.7241365	0.002685383	40959.1024		-45.9895839	-201.2604102	-135.1116324	0.000485203	10024.3281
50.94651282	45.67826633	-6.252661719	20144.79224		44.07010071	45.36926521	-65.93456308	0.002493724	35367.4786		45.80546708	-10.73005558	26.35506069	0.002685454	32563.8596		-37.50136868	29.9978295	72.4678261	0.000485517	42874.8874
-90.61863275	-19.87202739	75.75628671	20146.86387		13.19707389	0.697919656	-49.67177855	0.002496912	80534.9516		25.77181242	-8.121977612	71.5373725	0.002685735	56815.2005		21.09110212	23.45590876	82.437633	0.0004856	47091.1501
-31.0300183	-112.262333	-65.1061551	20149.31787		-38.38608655	-77.57214958	-9.10355586	0.002497012	25188.0164		5.743331526	42.55231925	15.26128175	0.002686277	60344.926		61.15104579	87.39054373	-11.63578295	0.000485622	48496.3215
52.98881718	-79.68432158	-7.47356932	20155.06084		16.1712631	-46.33006957	-90.26254135	0.00249706	100450.992		65.12103477	22.15322039	-136.1228353	0.002686321	32106.6183		110.3240101	155.7985524	-56.94334778	0.000485797	36249.8207
1.730558948	9.253871782	-29.7719307	20155.47984		-51.43144119	-39.96800734	128.2995452	0.002497118	31721.5331		23.14479029	1.454524905	-93.69480041	0.002686406	30768.9797		40.71083932	23.36896914	-30.13456533	0.000485823	65365.9132
-113.865809	-42.52681277	39.42335452	20180.05222		15.03058384	-8.273918674	1.364737344	0.002497642	60023.4678		-2.003525925	-159.6127362	-24.3189576	0.002686602	42248.5472		17.96876928	22.13420758	-90.90972966	0.00048589	48909.15
61.3892081	-164.1834299	226.1423653	20192.9432		-40.72026092	8.456568752	104.1614064	0.002498197	20306.7164		112.3890523	84.79793359	584.8170876	0.002687516	5132.37947		-65.47007187	-13.30743736	-58.54992482	0.000486059	32514.7718
-41.84540352	101.5180289	40.99630667	20195.05581		50.7202997	3.361606968	91.57302669	0.002498548	23723.8516		92.70082699	98.77956769	7.362571906	0.002687622	36775.0867		28.49090953	-24.87029599	110.7045184	0.000486523	42878.6287
26.26778424	2.730194738	-61.11865839	20196.6394		37.28733105	32.74859632	-54.13193136	0.002499725	155350.491		46.60888683	47.60797359	3.028873002	0.002687988	31144.7511		16.5799591	55.77670443	5.328515993	0.000486618	16518.0563
30.35505092	47.48575782	-67.78088791	20199.72385		-10.40836948	-45.10065165	51.85522567	0.002499801	81542.7841		14.838444	-11.929088	-132.8402814	0.002688867	36200.3966		11.96857281	-36.79157523	-70.9783131	0.000486808	54152.5209
-18.6840625	-12.71600775	-88.03802549	20199.96547		17.89646671	13.82170106	-53.36783915	0.002500058	40927.6681		5.163433868	-43.05010772	-134.040575	0.002689537	26962.4287		99.91325775	-8.037453087	-30.80568535	0.000486848	31958.6166
43.3185844	44.53791175	-212.3739803	20206.05062		-2.190843939	-40.59962227	-35.27222983	0.002500064	66239.4935		-94.19923235	-58.46226063	73.28733567	0.00268989	34710.4529		13.07433369	36.30699975	72.25557991	0.000486989	52666.1155
10.53984021	-47.59379464	182.6005719	20210.79478		-72.57453191	60.68720661	-157.7222776	0.002500598	47451.9661		5.863838513	-23.77819165	38.13776864	0.002691305	81169.9782		-152.2095371	-44.5700978	15.12455989	0.000487507	23501.8142
9.58078704	-7.111456067	-36.72170989	20227.53194		-13.26468904	57.61506641	-56.87999725	0.002500642	116814.165		25.43392638	-26.55954147	40.77199338	0.002691948	26765.8335		-38.63723671	-58.49144277	78.49129136	0.000487757	25572.3367
-18.31724182	74.38623872	42.24554706	20228.57025		-119.064847	21.03652382	-90.65902906	0.002500849	19267.9082		-49.67926701	19.70742864	-48.94769033	0.002692724	39529.1733		-150.5990792	-105.110804	63.53561721	0.000487782	14733.5024
-8.752396691	149.4162446	60.93110766	20241.23782		38.77083381	44.31345965	-2.851729812	0.002501959	30879.0587		-13.02626143	-17.14317868	34.83806693	0.002692781	52133.018		34.77181393	12.16173706	-133.8607785	0.000487972	23979.1204
-26.0781959	-80.65826065	-113.5686179	20243.46021		5.584666256	70.82599185	148.669591	0.002502213	30846.2976		-17.11378995	4.64407613	-81.18528895	0.002693965	32949.7919		48.07858619	-12.64383731	-149.5768269	0.000487972	35744.9317
-113.3848203	19.69029164	-61.18958017	20248.11229		-43.47475339	30.87092571	19.65376892	0.002503057	51380.4463		25.82744235	34.27521986	23.15450351	0.002694506	22046.7384		132.8029264	-101.7664739	169.4106409	0.00048798	6319.60003
-76.38918989	-23.39755398	-59.04499513	20249.61524		11.09316425	10.22150005	-35.33637856	0.002504311	28287.5843		-17.60229521	22.31348953	52.54129848	0.00269502	61039.0257		70.93704167	-59.76843994	174.0989825	0.000488529	23014.9773
-45.81961897	32.45973529	59.68816172	20250.18942		-16.69525835	118.4494601	4.972694558	0.002504437	34650.4842		25.86623306	63.75206925	11.95851685	0.00269632	23876.3329		-58.27731257	13.79410592	81.49407408	0.000488717	50706.1712
-143.3321016	-74.67553309	54.21845085	20266.06521		-4.305815286	-88.03506577	66.2632771	0.002506845	39434.903		-8.067531002	-126.3041153	-19.22639261	0.002697298	53560.2311		-49.82799979	-56.83861637	-82.61595436	0.000488829	40223.1916
-85.23045904	63.86036947	109.0660664	20268.38106		-22.26506034	97.11533723	7.464865479	0.00250697	35858.9715		0.400984667	-53.18968437	-15.47937306	0.002697309	27213.5421		109.3744643	14.14116315	82.66435503	0.000489094	45355.6641
-37.19697179	-53.32117793	-52.22311886	20277.69325		-52.32833286	98.88779668	41.49787557	0.002507155	30998.4278		-59.18495812	41.7105757	2.15697363	0.002697327	45148.3684		-3.506730241	-44.49706144	-39.87841753	0.000489449	31446.5933
3.995463921	-9.980010836	-81.54751357	20285.04762		-51.80381403	-84.59793052	-54.64827565	0.002507211	21942.8667		-37.84590727	37.66212105	-58.43478051	0.002697374	63408.9948		33.21705086	-17.42938401	-4.125491581	0.000489753	48180.2848
26.50581982	-150.0375177	59.86129476	20289.06313		3.231497099	-107.8742627	43.83494571	0.002507823	17628.1688		-14.73179178	-49.15885204	57.42378776	0.002697966	60175.1449		-76.38918989	-23.39755398	-59.04499513	0.000489967	20249.6152
-134.643004	-151.9726584	34.69618726	20292.88605		48.62586279	41.26658835	10.89795665	0.002510007	49781.007		67.82242437	-2.777246576	-0.817191485	0.002697991	62690.1829		60.70379613	20.14132368	100.5616629	0.000490086	52240.3225
-40.72026092	8.456568752	104.1614064	20306.71644		136.7694868	-45.97005087	-77.68743559	0.002510436	44435.9975		-2.170252201	8.92931549	12.42172332	0.002698701	41284.1377		12.1673267	-8.444812662	-118.9542004	0.00049009	75959.0978
7.751765918	188.7315081	0.559083782	20307.16357		6.878869033	32.32481717	-13.97806449	0.002510769	57314.0552		132.2070656	25.04464469	11.23849596	0.002699318	19854.8564		31.86750479	-10.73377417	-76.68163072	0.000490108	77351.0893
88.91870429	-97.13151263	53.90006282	20341.48116		-4.018741828	-27.62929699	24.59269531	0.002512091	32795.9189		134.0597455	-11.01099418	-111.8793359	0.002700161	25817.4142		-72.86322046	0.567195343	40.1999985	0.000490728	28639.9166
-76.94587072	34.96248936	189.1741518	20344.32295		96.95537264	-98.76918202	-22.54541314	0.002512899	10047.1501		-8.034398325	-26.83513564	90.91407938	0.002700243	37137.3589		169.3875818	54.00827551	66.30608067	0.000490831	17768.6282
10.99812455	120.5656018	-36.95895174	20351.49636		4.255280412	93.40297392	-48.2449301	0.002513021	32345.106		5.950327204	-26.3585488	-53.39043038	0.002700289	47558.1094		-60.36774927	78.85458112	-8.401556492	0.000490901	39158.2987
-49.77094095	39.73926998	-178.7240499	20360.40943		25.07548294	16.98940552	-94.80065212	0.002515095	19155.0762		-27.29763412	-15.28427523	-13.81379251	0.002700607	45282.8634		24.57975734	-86.0684627	-15.87005698	0.000491579	45127.5443
-44.73691469	-48.41106069	-41.61201589	20369.87515		55.66791842	84.88034607	320.1129835	0.002516845	13107.0204		31.3157459	-7.401137108	-29.96008033	0.002700998	60947.1622		-69.22887051	-40.75593064	20.02199852	0.000491799	27964.2726
-31.98884135	31.06748739	75.34550098	20377.75197		34.41161573	-46.28671378	11.18397479	0.002520039	82701.8791		0.419116742	93.89941906	-116.2552659	0.002701767	22313.0627		-44.93683404	-80.44277079	-33.56187089	0.000491938	35084.6943
-48.30008552	-54.31576048	29.46973733	20377.93974		33.2523222	-3.369314735	-109.7921357	0.002520266	37488.132		-150.0774772	41.1254353	65.6587914	0.002701896	7124.38032		-93.96192578	-122.3517312	-168.6188569	0.000492382	15433.0613
-63.03036814	-98.9863488	170.6641958	20385.28315		17.05464334	46.16232383	-23.18886381	0.002521131	94836.7256		-12.25492625	-31.24372377	-32.04036295	0.002702136	47685.2903		5.742222359	-49.67159186	-50.07764834	0.000492749	113017.675
-83.43863033	-108.6504856	345.8045786	20385.40715		84.76135671	5.513414846	44.84176773	0.002521776	43866.8732		-111.3932958	39.95062884	-47.53841312	0.002702176	24992.8605		-14.15312804	41.0023188	-57.46948297	0.000492838	28083.1674
34.74343388	-22.87137058	40.0056975	20386.02472		17.05358922	68.04295983	31.73687316	0.00252194	38269.3505		-25.05802806	-54.29359355	-13.53471166	0.002704122	34852.4381		107.6007612	34.53243307	-102.3114898	0.000493409	24325.7099
59.87003042	-68.31759642	-50.81418341	20395.91012		12.5295912	4.774983155	10.93729233	0.002522031	44021.4578		21.09110212	23.45590876	82.437633	0.002704149	47091.1501		15.75684568	21.79893871	50.03951588	0.000493532	46334.3713
-10.49825314	12.62298173	53.52115335	20400.26049		20.90237936	39.53784933	19.4559286	0.002525894	61766.3283		17.72572401	52.36940256	-147.0439899	0.002704359	34888.2632		34.1624138	-3.592209088	99.98798057	0.000493605	24255.4017
54.17374664	44.34747482	-174.5057516	20429.15561		-38.78716384	64.16775633	-43.46996497	0.002526914	30350.0057		67.38279574	7.527321579	92.46496168	0.002704832	24282.6529		-20.40604369	-55.92956104	15.93765855	0.000493666	68203.8279
99.22583429	40.66771305	-11.87957295	20431.78032		-93.88768576	-18.117529	96.07307629	0.002527665	24887.6997		-56.23960234	58.00044624	66.57941394	0.002706045	29586.2743		-29.04332282	-7.320944343	-12.41407748	0.000493718	14006.033
56.24055855	56.48298396	42.47228644	20436.143		-21.27723804	6.407022535	-100.5514692	0.00252892	40729.969		44.68865394	-46.88872336	122.4402268	0.002707113	27028.592		52.41792213	20.89861989	74.03159482	0.000493768	31171.0111
-66.19962315	116.1237027	-121.7519305	20449.26768		-16.61438366	21.22614088	46.7800205	0.00252911	58995.4064		12.67779414	-97.01417986	-38.66475031	0.002707413	32738.4928		33.69575051	33.5438805	-18.04706113	0.000493983	58841.0262
60.44132239	13.30042481	-82.96253119	20451.51551		-18.47441478	74.17570079	-26.16613099	0.002529401	25300.6247		-4.072737777	-64.42432867	-18.29857694	0.002707552	39680.3877		68.39557165	142.3398913	44.24464595	0.000494155	12609.5678
124.9385119	37.06285681	-210.8325546	20474.23125		-17.19194535	52.33867969	-3.312961967	0.002529427	67646.3063		-15.25785649	84.82937896	17.93000155	0.002707698	35498.6199		42.72236822	51.8272814	61.79763294	0.000494219	39504.7392
21.34094519	44.92653155	-114.5535675	20475.18521		-8.967299549	11.79143843	-48.06893108	0.002529589	48585.5592		11.21729921	-12.72576719	24.42754651	0.002707833	83916.0618		39.60236303	-9.546074975	-108.1265039	0.000494495	31125.3206
75.93534607	147.8259207	-73.02777925	20477.20914		20.1219018	23.49276412	-10.81701912	0.002531019	67171.5942		25.77089268	-53.58822994	-32.976889	0.002708069	29058.9132		3.76178773	-31.37180042	-29.91151862	0.000494512	22828.425
-62.96835139	-99.94917942	52.66464206	20479.68297		-22.24979843	-31.15240371	-143.4303072	0.00253139	30339.1728		-99.49653146	-98.91674076	-11.55633223	0.002708363	42706.6316		-244.4520172	53.7071564	219.3968708	0.000494513	13489.888
19.55759307	109.5761925	30.70560479	20480.90647		7.721461723	9.428503125	41.84265606	0.002533554	118208.103		-24.69656862	49.30173478	53.50108493	0.00270958	16949.9285		1.076840861	29.0766883	-134.9966342	0.000494753	24538.6274
56.07626402	-98.93848051	-12.31876307	20486.41539		-64.60184014	38.66589861	11.09876075	0.002533586	45828.6924		28.59515905	5.798943513	-72.11924411	0.00271007	31248.1287		-29.85853427	14.04097602	-66.04733487	0.000494764	38852.3836
6.727491648	52.11059149	18.84679555	20491.67381		40.94386628	45.5233293	5.782237435	0.002534334	51042.8412		0.304609545	-68.76208526	-31.46237604	0.002711188	30934.9723		-16.88447227	12.57977328	-70.00971321	0.000494853	53119.9167
26.55180589	79.51760708	-138.3831985	20510.5438		83.82567739	115.466685	87.40710756	0.002536786	29141.8644		5.005160151	-113.5492937	-115.7820833	0.002712233	44713.1132		53.13492688	31.16288376	-4.637792729	0.000495828	29571.1819
11.05450362	-84.45024621	-62.75431444	20520.66972		31.09113649	20.37223103	22.73911947	0.00253872	45716.4717		-4.632726581	-79.3721452	12.00250015	0.002712346	28278.3933		-7.286250259	-45.45138636	55.99768684	0.000496167	123356.104
4.936953912	24.3680631	53.97905121	20529.03955		-82.44297166	-49.12481375	-172.0832113	0.002538747	33715.2769		-43.70636246	-17.90715702	-46.78689695	0.002712736	43212.6229		-15.74795273	56.45993341	-9.7018478	0.000496203	31849.541
-5.141038043	-123.5169217	-26.62724861	20530.02474		33.26612915	34.16764551	-24.1198332	0.002539251	47877.2623		-16.21791858	65.94784756	64.6457152	0.002712768	30788.7172		41.73843851	-41.3335976	70.48943399	0.000496271	59577.8306
-33.06176569	-85.39876084	-137.7555193	20535.18339		-44.73691469	-48.41106069	-41.61201589	0.002540366	20369.8751		-34.10358299	-14.48512943	49.09464631	0.00271319	23941.3137		-73.62029088	-77.47453312	-57.13981931	0.000496306	42095.5062
12.77740206	34.92911695	133.5035617	20545.97122		-53.34193048	-23.08224128	-288.4375731	0.002540753	24172.8114		31.25746045	42.45345155	-14.07887591	0.002714831	29671.5688		57.61836003	-13.12588495	-45.10307584	0.000497202	23042.2665
-66.04983555	-39.18159297	-186.4638445	20549.72788		0.349531183	-25.21907494	27.77045201	0.00254105	78466.8315		-26.91059166	58.38607718	214.7383333	0.002714942	24168.31		-12.15264007	-53.81307904	-23.17157877	0.000497299	82830.3966
30.72381271	-48.43676555	160.7706524	20561.08309		-13.02626143	-17.14317868	34.83806693	0.002541391	52133.018		144.7685467	71.41869691	-8.033917798	0.002715083	32642.1578		-42.38522412	4.266796489	10.55948653	0.000497377	91066.7507
-21.70681311	-23.33536786	269.2458563	20590.18219		-48.53000995	-28.64189616	163.6853175	0.002541688	14899.3175		80.82221955	-13.76040993	-24.2435281	0.002715523	27102.9267		-83.29715772	20.1261249	-82.55410872	0.000497503	33747.6063
-56.54290894	-105.7002429	170.2959652	20604.13715		-4.578040347	39.76159418	-95.40520872	0.002541948	78982.5184		9.785800166	151.2992236	109.2972367	0.002715645	17100.9337		7.77759273	14.36201162	-25.53196292	0.000497523	58331.9241
-257.5820236	-107.0041008	-105.9538991	20606.29106		-36.28021355	-2.614604892	11.83897846	0.002542093	49835.4511		-4.473811681	156.6909375	28.96194973	0.00271608	19182.3234		-8.707396293	27.42969511	-2.005931924	0.000497775	50151.5648
4.180460323	91.00707934	32.38433699	20606.96286		40.81679626	4.979376085	-53.19386802	0.00254235	12801.8325		-38.14297422	22.96740156	-7.014011017	0.002716121	45459.7082		-47.18915652	-15.34887715	15.38866482	0.000497878	88657.9617
-18.22840509	77.66868069	152.1734738	20611.62067		119.3584393	62.66349125	-8.398759048	0.002542589	31943.8732		42.46381764	26.60216304	1.688229721	0.00271727	23985.7821		19.66040907	62.81857445	31.14172029	0.000498108	47281.3021
58.31126969	-150.1508233	-60.76628906	20613.82114		10.75490355	43.49343989	13.25355605	0.002545098	40008.1641		20.40457714	58.51958642	-136.3819584	0.002717599	46355.1138		31.18257565	103.2237729	54.81269629	0.000498195	27604.3419
16.60785424	-29.78356207	-27.45447669	20615.59951		-21.32620194	21.05525125	26.87597433	0.002546196	73227.3174		28.82577484	-2.215882576	-34.67763329	0.002717696	41354.6716		108.4426731	-25.28596843	22.07104867	0.000498237	51536.6189
-104.5475023	47.38218085	68.17282544	20621.28016		21.52449384	69.84113994	-139.596581	0.00254842	33867.7072		11.79406703	1.675617063	35.16712812	0.002718958	44005.075		1.175573626	-16.46069773	2.854101205	0.000498327	32319.0185
2.061240817	-128.7030913	-125.1217287	20630.50156		37.57057736	24.24988501	194.5934568	0.002549558	22488.3382		10.8374418	22.13234314	-27.08400421	0.002719053	39298.0825		-41.80516403	-43.69212553	132.3257517	0.000498378	43568.4748
7.349926753	132.8375736	67.12552356	20633.13383		109.2219616	51.26019651	186.57762	0.002550042	34974.4388		67.92267394	-14.22000901	-71.08963882	0.002720531	36534.3565		11.09149909	10.54550192	64.04433542	0.000498453	47339.5087
-122.8264195	19.58912526	110.9338677	20638.16696		-10.2534918	49.46635598	-21.15434637	0.002550874	54385.1623		-54.65359318	-20.83041774	1.327095125	0.002720656	27147.1667		-15.55575757	25.4679789	-6.745522161	0.000498488	28469.8952
13.27081108	36.92943295	5.248802544	20655.43294		-7.516052274	4.164655017	-74.4549644	0.002550922	26237.7184		19.16596966	19.65384922	-15.30060207	0.002721214	48699.9222		4.521016165	-44.96723307	10.32423271	0.000498653	56551.262
-31.30509035	-68.50531989	-82.83427225	20657.17653		28.33438446	32.5752765	21.91710797	0.002551288	87209.4628		48.81320411	-67.01379934	35.78728311	0.002721312	47753.7165		-36.51642372	47.55459559	41.7842417	0.000498896	65176.2313
185.5421958	-4.341898887	23.98148294	20662.85587		-44.43499339	35.40326486	82.04588359	0.002553579	35051.0517		-43.6242296	-37.23649566	1.062422975	0.00272182	24773.1353		174.4048867	66.45957922	-87.04147644	0.000499079	17964.6716
-90.25938185	-132.0704336	-50.30358601	20663.94643		69.27835441	9.755399198	-32.05403288	0.002555297	36403.5361		-11.07906494	96.66357728	14.41650925	0.002722479	45144.6775		-20.00165335	-13.97768546	-1.317208755	0.000499137	15399.9913
94.04963823	-10.44562266	-32.51320952	20671.70587		-173.2680239	-203.9191346	-72.32041662	0.002556067	5529.00469		5.369027642	65.40733051	-6.059820846	0.002723393	54069.1241		96.97694542	91.10929113	-86.01396067	0.000499423	23972.333
11.14439276	23.82307281	-58.20635423	20678.70338		-14.63799305	31.86714699	-36.98895098	0.002556224	35278.9699		-40.25597117	-3.52643326	41.15540824	0.00272345	38152.6668		-24.25216105	9.135868106	94.1588392	0.000499719	148388.724
-69.89827384	-85.56349492	-8.486607708	20682.71549		63.75564663	16.44490409	-25.53310492	0.002556273	65800.8591		36.92941717	52.52504322	4.953148036	0.002723781	33526.1591		17.66872021	51.47016521	53.5390378	0.000499967	30845.1575
-50.59439387	-67.76716686	67.74552535	20690.06929		10.06555164	1.666117892	-7.158226109	0.002556548	43816.6428		31.72980207	-12.48622763	-50.81288219	0.002724048	59046.8342		43.62849968	-13.77801103	-83.18061735	0.000500281	30222.7676
112.9225793	-60.09198521	122.868246	20696.19178		-96.11289434	-79.92672116	49.37325225	0.002556756	46557.9085		-50.84752759	17.99176132	-32.95341732	0.002724571	26534.1438		-7.826174581	-27.73750886	0.383027783	0.000500506	34308.0488
7.068890768	108.1989228	44.42505958	20698.21354		32.12326089	-28.99961802	-40.65326267	0.002558252	94427.7446		15.71525874	-2.53900448	6.056070042	0.002725455	28145.8851		-43.92524315	-60.82366211	20.07275881	0.000500515	18791.9815
-8.134064739	48.29331089	-7.849953693	20711.90204		20.51833863	-47.37758173	-90.91802072	0.002558882	42582.3729		-38.57497297	-62.9833667	5.276429762	0.002725771	28864.2289		-34.98996964	-100.4013093	-5.848843777	0.000500687	22882.5158
100.868622	60.75030321	-77.53338397	20714.73067		9.875040584	19.35973519	-38.107549	0.002559622	53301.7569		2.233517457	6.798757824	22.64509765	0.00272578	151090.837		25.49119303	-0.764764046	-39.0822404	0.000500795	62046.6802
116.584371	-20.14063043	24.76541743	20716.59543		-87.07275427	6.885609771	11.58238501	0.002559969	27768.3123		11.12197964	59.57045022	-70.11343098	0.002726262	42655.0714		8.59744256	84.05383471	-60.87255221	0.000501119	52179.1707
-17.2254807	34.4000216	-104.222022	20719.76074		7.522152875	21.86865307	100.5251706	0.002560908	40879.2686		-300.478225	-25.29769746	61.10138608	0.002726473	13039.7629		-10.91206739	-71.63908537	-46.21811893	0.000501167	19255.1549
144.9417662	2.722356467	-186.3996447	20732.14295		-133.6746429	-59.33023308	-61.92783479	0.002562272	25792.7107		41.80200833	-25.01268493	-44.86023014	0.002726984	119132.736		-2.221732148	-52.03536053	-42.73326238	0.000501356	22851.7256
108.2529993	-37.04520953	11.8416217	20737.25291		26.41674484	-6.392377021	40.47636332	0.002562914	30169.6397		31.58822009	-44.64658837	-23.03193441	0.002727053	41920.6442		-63.15379282	112.4871664	-92.77023657	0.000501588	21478.1466
28.25434913	-52.92091724	85.92459766	20750.56006		45.19953764	-27.39028709	63.88414181	0.002563672	58317.0734		23.2163783	29.41008682	-6.907905664	0.002727656	79972.4596		50.98606411	33.58964314	35.68229575	0.000501739	53752.7206
82.02149879	25.43115999	-8.866667343	20750.97853		67.62856612	-22.53383982	-17.91650513	0.002563964	84599.041		-19.29194373	-46.02062903	9.752507719	0.002727789	49821.1694		29.80017501	47.78253886	62.36143366	0.000501865	41627.8734
124.4219886	62.65523005	277.6341088	20751.29645		-23.09463386	-9.516884698	-19.57281414	0.00256537	18406.1613		-46.09405091	22.66362149	97.53912491	0.0027282	74555.5913		84.99543207	-24.80028662	84.45610824	0.00050189	19767.713
-55.56325211	-97.28272089	-8.415640483	20759.18587		17.16667412	-12.41690057	-19.39556091	0.002565981	48321.0167		31.38544933	-115.8118741	-73.18834974	0.00272827	29123.6779		26.96160623	25.00332244	-79.63900352	0.000502053	79746.9488
49.99958625	170.5807919	54.56890743	20760.77519		77.79811051	101.559172	-94.23033059	0.002566523	29439.4869		-59.43191253	-47.20209605	131.7907422	0.002728801	21093.8318		-23.4645284	31.0678669	59.58778217	0.000502244	49165.0639
-40.70938445	-60.98926781	41.13061503	20762.89621		-61.03991625	21.87084437	24.77657766	0.00256708	36818.529		-57.41514687	20.49556427	59.41397753	0.002729497	24223.7639		-31.41777777	60.56061433	0.828032291	0.000502259	51399.8667
6.854581056	43.1179039	79.97049203	20763.76236		-70.5539928	-119.1018532	-31.93299243	0.002567122	23483.918		-2.50232957	-12.29669697	-83.94956393	0.0027295	35432.5388		-40.02581002	38.86011084	81.88025146	0.000502273	44317.5982
13.31722935	119.2278942	18.02324033	20765.96119		34.17722512	17.10658124	42.58873217	0.002568491	37326.8952		112.1637284	-51.7336315	174.5686751	0.002729674	30943.7968		-62.7866197	53.59227763	140.3443453	0.000502308	27919.452
-61.70672231	-27.11930585	-0.419418139	20768.57985		53.3215225	69.60815228	44.01597156	0.002571489	16431.8678		-133.3680091	98.91678222	-69.85775928	0.002729749	12804.4446		79.12559409	53.0285541	2.171730935	0.000502317	40989.375
29.82323601	8.201144819	-66.33908394	20769.58172		-96.43161016	-29.26216001	44.98213491	0.002572759	46574.2546		-22.82688724	76.31752579	22.96520939	0.00273077	37821.8284		-29.46048606	67.77997461	-25.69553263	0.00050235	21111.239
50.75657342	-101.5192609	-277.9174574	20772.9789		54.45255904	-66.44516628	92.50834874	0.002572846	55032.4389		5.404901456	-0.409387462	42.78362494	0.002730896	183000.934		-17.93245771	1.6892228	72.23875442	0.000502439	91509.6351
67.66550713	-42.52723256	-65.08833742	20795.4965		30.14119407	16.88515716	-54.83698305	0.002574067	183538.727		-23.3365312	-53.20083743	207.8711639	0.002731539	34179.2713		27.13619847	115.1337029	35.4980949	0.000502806	28711.0718
48.84715679	-47.66991432	72.27920025	20802.14757		-73.25600431	-38.53417279	-13.37737597	0.002574321	31756.305		41.74590701	59.74590569	40.20178847	0.002732135	27801.5929		-12.79101415	36.6143939	45.79588534	0.000502837	31429.3354
54.99933294	140.7496427	31.83873543	20809.24991		43.2371326	33.0348268	5.316046928	0.002578181	50392.1835		-37.97463688	-12.65132414	35.72036304	0.002732626	134371.334		-19.08267015	30.84560355	-3.873691839	0.000502867	23269.17
12.47033051	139.2067547	-128.5943852	20809.9404		27.32375193	34.39504508	30.25262412	0.002578507	55170.9474		12.08820117	33.18289586	39.76229861	0.002732695	61011.0805		75.68304476	14.32455474	83.83415548	0.000502948	29302.4771
6.239394374	-13.7986598	7.337613278	20812.47678		-45.60517137	57.48199507	-16.97473276	0.002578523	17184.8483		40.84468938	-21.7100009	61.17761401	0.00273328	46020.2678		4.848338431	-19.32443507	-36.33622395	0.000503028	55064.9706
47.68034115	-35.61517367	12.72226766	20820.32067		15.45808798	62.21674219	-38.93176875	0.002580233	51205.236		-104.1785434	55.11952748	109.8053836	0.002733285	22149.6501		-25.58956113	-36.2427517	72.67080819	0.000503224	34572.3528
45.56311602	18.17442084	227.689149	20828.37617		13.73339125	27.2493104	0.457895967	0.0025815	136577.743		-11.40383589	-11.00042115	-36.99357798	0.00273342	47594.1739		96.9675302	-0.005856245	61.38633075	0.000503333	30911.9283
92.51415218	68.06944272	74.5574169	20832.09566		-15.46845679	76.17831016	79.91297328	0.002582437	41439.5272		58.82838067	-91.84514286	-124.5827261	0.002733558	22636.0676		-58.39480849	8.031913997	-63.25558495	0.000503368	39061.3811
55.7266412	27.1630773	-86.66360281	20832.33505		7.954963708	-64.4550832	100.539909	0.002582898	24758.357		64.91696922	4.727785506	-48.66315424	0.002733847	48531.1837		-56.45151891	1.10618041	-133.9678236	0.000503516	24597.4446
2.895194884	-129.7642861	21.19403284	20833.39278		16.48342669	-45.51946893	-15.61560392	0.00258553	21926.8064		-65.68134124	41.40879485	-67.96117413	0.002734259	31051.6776		-8.110042972	-47.12618113	5.694586524	0.000503527	34701.2647
73.4309979	179.4003431	-72.35903583	20833.91709		48.51879129	-32.07288844	10.87135512	0.002585755	85713.4476		47.78776213	-23.31097875	-83.52396079	0.002734519	54361.8406		27.28923276	14.50466817	-45.90394799	0.000503563	19163.2625
-37.0018421	-90.55866842	-156.4719276	20836.35144		-154.3915024	39.3605156	22.56504237	0.002586533	28198.8799		51.46871385	-50.30150264	118.3139841	0.002735473	57856.6203		6.757488521	-4.405430464	-15.4956715	0.000503642	252865.393
97.24946637	-74.72047176	-87.36241867	20841.087		-163.1807393	-47.18870182	-287.4775158	0.002587923	3761.95772		91.58459359	-14.68086263	50.6739926	0.002735607	28443.8347		-16.37173308	23.47623981	-49.53265586	0.000503698	32907.6655
91.20308928	79.46689992	23.531455	20845.67457		-34.97683915	-23.44719072	41.98632044	0.002590037	43572.5393		-27.38039581	167.4825667	43.11324463	0.002736737	18325.9991		39.8700385	79.37466611	51.62364247	0.000503736	29256.8333
99.43014653	10.2441823	-30.04846238	20849.64746		-0.04308745	36.20222593	-68.00015541	0.002591835	43666.3344		-25.47135089	39.62848569	-56.64626808	0.002738	42009.9731		5.126156126	-35.65959947	-22.30506217	0.000503771	27299.1528
-15.87112712	72.65052728	48.91869352	20854.64781		-145.6851862	118.6079439	-167.3996469	0.002593998	14629.9884		-46.97252085	-35.82930161	-20.07942351	0.002738135	48021.3588		-1.222443053	31.74997424	40.47600983	0.000503948	25932.7674
16.08067533	127.9646952	92.44314748	20885.29926		-56.68598289	-3.42754705	43.73118998	0.002594473	43703.5206		-48.46869386	-44.59040019	75.5162397	0.002738418	58549.6332		-19.58693964	8.692467378	22.80278389	0.000504025	23215.7348
-19.08207771	-147.5446811	-58.95695209	20886.36076		16.45532299	80.93540126	84.74647927	0.002595511	24277.3582		-13.66710512	25.48990052	48.30204219	0.002738545	25924.6707		12.1010842	52.24475011	-24.77911249	0.000504074	51873.337
-112.4413738	-108.8266564	-96.02245336	20889.9086		9.640572817	5.506217756	29.27044305	0.002595687	55567.2451		-77.46907974	49.59135409	-106.6524974	0.002740176	30706.3595		63.10277473	13.63054114	-29.48861932	0.00050433	30851.0596
-64.11455114	-36.04510145	0.498875149	20892.61081		-76.75022809	31.34528802	22.82032109	0.002595766	76610.4767		8.724340449	52.52936898	-8.589149427	0.002740533	28159.3708		19.89785976	-17.384959	-0.792565121	0.000504482	62948.6602
-44.12433598	-109.9058474	180.1101591	20897.75305		73.84450043	-142.3536917	42.47631961	0.002595804	14776.6543		-46.22738761	48.52007044	-93.37851447	0.00274129	37482.7834		16.1712631	-46.33006957	-90.26254135	0.000504489	100450.992
-13.79990477	101.5328354	62.65023804	20898.55631		-54.65359318	-20.83041774	1.327095125	0.00259709	27147.1667		-43.49886033	25.94347835	-13.34809729	0.002741421	82363.7663		48.51879129	-32.07288844	10.87135512	0.000504496	85713.4476
-108.2047523	46.48731945	56.54643391	20899.25238		-116.0229975	-33.83040035	-108.5794399	0.002599658	46765.3802		27.32375193	34.39504508	30.25262412	0.002741555	55170.9474		7.987140759	32.72624386	7.89683699	0.000504575	28784.8912
-47.28049829	-102.3170404	-29.82277168	20903.995		-81.7479088	-54.57175663	42.46551487	0.00260034	28832.0341		-12.15264007	-53.81307904	-23.17157877	0.002741583	82830.3966		-18.0738008	75.00691459	84.92565955	0.000504622	22007.455
52.82412385	18.06663637	-160.2485229	20904.26048		-97.67377653	-16.71865539	-63.71009638	0.002601741	28958.573		68.97422141	23.52440152	17.49747049	0.002741918	69992.8651		-46.27959732	89.64233038	170.022948	0.000504891	34010.2224
90.74644773	-38.42075292	177.1772634	20910.0936		-29.49142942	40.57166735	62.72143119	0.002603965	26914.1513		33.36274389	108.5971698	-113.4870804	0.002742052	52495.6078		-140.6143507	17.11904805	-19.72611901	0.00050503	18624.3942
20.95168362	-146.5500403	-91.61163711	20918.50434		-4.204685792	22.14425001	-22.29917241	0.002606522	85044.7633		-42.78998373	-14.00636625	-163.9430837	0.002742558	34589.9191		-47.48683211	-51.9114721	20.29571936	0.000505064	27403.7499
-2.748818927	64.87442052	7.1233994	20925.50772		-73.10055327	-23.0659674	4.489934131	0.002606789	77608.527		39.76236332	-43.7713796	-7.668253063	0.002742701	43441.3506		-88.62877525	9.119725069	38.34777293	0.000505203	32636.2762
-25.11889906	-70.18444812	-10.24671856	20927.32694		-23.7560528	-38.66784533	-43.28033388	0.00260769	74741.4187		-104.210269	88.17771633	-22.57669944	0.002743071	21928.2853		-30.32217336	-66.80500278	-31.4318365	0.000505614	36840.2815
1.01467118	-21.5129309	-8.030440299	20930.58632		-60.13768984	-57.73284005	-121.8958177	0.002608074	25511.451		81.41323519	29.45012995	94.44658603	0.002743083	35027.6453		83.82567739	115.466685	87.40710756	0.000505716	29141.8644
8.975469949	5.435377054	-57.37690598	20938.0217		-133.3844183	42.92574463	14.65712871	0.002608171	32804.5979		-2.915388046	82.09180342	-13.68172904	0.002743573	17610.9561		-42.99467295	-157.1117396	-38.1539433	0.000506442	42453.9806
-56.96981332	70.62325243	-228.9185918	20938.29437		-5.234735371	4.113280609	73.56684405	0.002608451	158074.873		18.01382361	-16.78551348	-59.11726282	0.002744405	56822.8308		-56.43291477	20.68545464	-14.0916914	0.000506539	34495.288
-70.09276937	104.2096182	-21.62168078	20939.45326		12.70253614	-42.09047695	-3.420819049	0.002609057	34885.9512		-80.49139283	71.37407862	86.23348752	0.002744768	18211.86		4.064419625	46.71502994	-117.5718149	0.000506594	36112.5151
46.22152181	58.40259792	101.9272245	20941.09945		62.0959936	1.14214148	-117.1198865	0.002609185	40360.8498		75.69124153	39.97544164	-77.95231504	0.002744917	50785.7377		-44.68154697	-79.28752721	-87.27210561	0.000506666	58719.2248
-6.468873129	33.98094167	48.51917981	20947.39683		2.215720793	34.39276298	-91.98002648	0.002612878	27428.977		8.762442659	-1.599113548	-9.688973887	0.002745651	64400.7664		45.40197312	-46.52920592	-1.32178814	0.000506961	83774.8397
-34.97710588	12.56471025	67.02348275	20959.92929		23.31008206	-77.6243677	84.4277137	0.002614032	39650.8317		-129.740081	94.7196644	140.1969683	0.002745879	12311.6279		-9.277123735	50.13798065	11.62115146	0.000507036	42552.2918
2.818875751	58.62261124	12.80386794	20965.78131		-17.93245771	1.6892228	72.23875442	0.002614535	91509.6351		-62.12766511	69.5671373	4.106724322	0.002745934	42842.3034		22.43363222	2.179602116	104.8502088	0.000507124	28466.7995
-38.40403914	63.27015318	118.539995	20967.53902		8.98356832	89.30180112	-37.68535177	0.002615865	27015.2042		-47.92320825	21.89599594	65.37379211	0.002746759	41758.0678		-120.5291334	-51.84638352	-265.3377237	0.000507222	16924.3446
44.29959938	-9.03758595	34.0824722	20970.22061		-7.854776379	197.3234947	65.85372359	0.002616531	18041.4547		-3.93506203	102.0020714	26.12971077	0.002746995	39065.5448		-1.214610459	-66.82837299	-9.590008008	0.000507382	30394.7153
26.94186977	5.118550771	92.09159246	20986.11597		43.98863755	22.65539926	52.17527105	0.002617766	24906.3456		-18.93450187	-39.26831066	-72.06262367	0.002747636	43654.0012		-12.43156024	-80.45996297	105.8211269	0.000507383	33090.0088
5.172636854	-39.57740285	129.5304234	20991.17359		60.57003428	55.87155463	20.70551675	0.002618919	42228.0094		48.40196016	45.91445095	-66.22442894	0.002747756	72812.2302		-46.43676231	51.89440264	32.93757378	0.000507428	23654.5662
79.23672986	-34.31336317	48.19595603	20999.83828		10.97531798	-5.352130511	104.8786288	0.002622162	124811.65		87.6132926	-25.29584045	37.99433856	0.002749821	34247.981		-160.024552	175.7806503	-100.0082331	0.000507462	9102.9823
187.6974343	1.893093701	61.46964026	21015.75557		-0.421003677	27.04330199	-24.22100916	0.002622832	63135.2146		52.40147293	28.0084173	-21.26846544	0.002749914	23049.2825		-17.22449712	15.0857866	-92.17171043	0.000507614	24398.5971
-51.22633584	195.5957212	154.4360734	21016.34228		-23.93277478	-58.83329658	-78.50764289	0.002625236	58207.1286		32.15559785	-24.17767407	61.21678576	0.002749941	62117.8148		-65.90869942	12.38822479	-136.7673878	0.000507938	32460.3421
-25.52592315	15.98945438	24.70866725	21016.39984		10.0073957	81.87444517	-31.50798003	0.002625283	27838.9303		39.60872473	1.950033408	91.05304459	0.002751419	45832.2981		-50.8155837	74.64221399	-19.03930307	0.000508161	37076.2346
-33.69149794	81.8211252	-26.97971559	21017.92371		-20.68086368	15.63893126	-1.674895904	0.002625678	94172.8739		15.23104006	-0.400602286	23.53438962	0.002751536	26601.5411		23.40198405	-32.75877563	-56.09851195	0.000508188	79981.3984
-63.41696274	9.657953349	-91.50655363	21020.23		0.157999883	-30.01804732	73.00830143	0.002627334	40127.0825		-22.82949819	-137.6571967	-76.76988554	0.002751869	21182.9941		-46.90032312	-15.13469908	182.9741974	0.000508452	28926.8242
50.20101578	9.35373151	-106.2898273	21021.5697		-54.46462342	-60.78112232	163.1688264	0.002628727	22218.3773		21.3219288	14.7776779	-15.62794469	0.002752128	85770.9938		-8.162738818	-45.86949101	-1.034283822	0.000508516	28982.343
-77.8766017	16.47363701	68.07648492	21037.87269		46.09423332	-11.43018891	140.0003053	0.002629947	16800.8334		-63.19670428	-47.83096864	3.406817702	0.002752663	29849.1519		-163.4652209	-104.2681836	-226.1560371	0.000509036	27190.7917
-228.6066053	-45.11409954	-45.35955401	21040.15325		-37.34553073	-95.47097165	48.31886598	0.002630407	59611.6568		-62.29272502	-46.6301837	26.06524544	0.002753821	61037.2656		21.78482098	-86.26070833	29.4812514	0.000509113	48021.4406
-39.50097133	-21.35407166	117.3435627	21060.99386		79.14880807	-31.72906231	-122.9376969	0.002632209	65390.6223		-85.99641393	-58.25668333	89.80157962	0.002754845	36284.0111		-45.90547058	-87.53563872	-18.13502269	0.00050916	15457.4116
-7.554539112	76.43725677	134.1222607	21067.31213		-64.25045472	-22.38356093	-57.05724256	0.002633357	72956.2589		-35.98557127	-0.571070113	-55.28509097	0.002755454	98192.8475		19.20949488	69.02895403	-44.164472	0.000509651	31008.8307
44.25259548	124.5322664	42.82885747	21068.69393		12.99162345	-79.9056255	-95.74110903	0.00263359	15493.9568		-76.03502908	11.12215199	22.43721794	0.00275581	24182.7666		6.398638675	-45.91588729	22.1058295	0.000509666	35032.9484
-99.70234718	-85.65499623	40.93427019	21068.82539		87.51911785	110.748586	-55.46135222	0.002633887	21416.6769		-62.42008587	-32.92458198	3.937806857	0.002755846	24073.2583		-6.100300355	-76.97176276	121.6521042	0.000510479	18903.8912
21.51434594	3.577613053	10.28653424	21083.03703		36.56845041	24.72319075	72.61560772	0.002636458	24289.7642		-65.46740913	68.28211926	17.84899399	0.002756192	88526.3016		9.170592178	-26.26067397	39.37260293	0.000510559	25118.2094
52.9739528	90.83745052	52.63781688	21085.64439		28.7151751	19.57044763	80.46814485	0.002637968	29409.275		-90.97610755	27.17299342	65.08611933	0.002758356	24247.4569		-27.36958076	-28.63503667	-3.423297712	0.000510804	32868.4859
-9.083402392	-42.10475196	12.09166097	21087.20834		6.069079109	1.605829622	57.73132004	0.002639114	241375.065		15.77533524	-52.46290764	14.20032395	0.002758553	78195.5487		-30.48780879	-59.43695802	8.374966193	0.000510821	60977.6841
-21.99629842	-6.54064487	95.57745157	21093.38934		-21.01837273	-61.45529404	-60.51839667	0.002639739	58909.4641		31.76252804	-44.47406484	-21.70253477	0.002758795	41347.7064		22.48371328	48.19235772	66.73242083	0.00051132	60857.9391
-59.43191253	-47.20209605	131.7907422	21093.83182		-0.498943316	-43.07749166	7.079093698	0.002640033	35704.6132		-57.76621168	6.875713333	-25.78414545	0.002759865	55825.3317		-19.5363418	24.22957098	78.48992222	0.000511364	21717.3505
101.0153391	-53.62154204	52.4024988	21096.59471		27.26853632	-0.11322743	38.87794393	0.002640786	27276.1782		-17.98041759	-3.683162542	-91.21126575	0.0027599	67159.707		-29.25341064	-62.59826327	-127.6698621	0.000511482	28814.4561
124.3288411	137.0686203	112.5514419	21102.15892		51.16406295	19.64677802	-5.004176074	0.002642243	24545.6485		-53.53207467	109.8406565	-121.3158121	0.002760249	16142.6995		45.33985537	8.147636701	33.04373595	0.0005115	66511.9264
133.0480691	-86.58614776	-203.9941708	21102.64445		-45.57136546	52.27443836	45.64567247	0.002651202	28952.6143		-20.714772	26.28875157	-77.93921571	0.00276074	31844.9144		53.77607396	47.05592799	-81.39943854	0.000511755	62141.7573
-21.19162093	88.45533022	135.8121527	21102.70544		109.0697119	77.80160071	84.24702769	0.002651703	26916.4044		-28.40268219	76.46299559	-24.74658992	0.002760802	46592.3311		66.26197418	-88.33106499	-76.56826068	0.000511901	16179.6509
-23.05238135	7.753204455	-94.06808433	21105.4495		39.11589381	-46.90365003	37.85200329	0.002652232	46102.7076		63.41516304	-55.6540881	-18.04195857	0.002760964	39910.518		-10.71380188	-57.48606254	195.1056752	0.000512126	10832.3269
-65.89065185	-15.94672147	-25.94296322	21108.386		-19.98594338	-11.33338554	-14.63002267	0.002655504	42803.0644		29.36085175	34.31538555	-118.503519	0.002761054	64930.442		-30.31574897	-15.83333211	53.35408893	0.000512368	74139.0444
-29.46048606	67.77997461	-25.69553263	21111.23896		-35.98557127	-0.571070113	-55.28509097	0.002656584	98192.8475		68.12938732	79.3282418	72.90097072	0.002761884	32377.2487		-35.68459606	-34.89919003	-73.16204601	0.000512461	38099.4225
123.1405554	-48.77894693	65.95009396	21125.34497		11.21729921	-12.72576719	24.42754651	0.002657023	83916.0618		-44.43499339	35.40326486	82.04588359	0.002762228	35051.0517		5.943553506	38.39987666	-32.93132192	0.000512576	31273.2601
20.45321806	17.94785996	-14.55587297	21127.85388		6.745100774	2.690860161	8.961757689	0.002659132	134470.477		60.51336496	-16.74248247	-59.6570812	0.002762343	54085.8163		-46.19875678	-30.53567314	38.96713274	0.000512928	39397.881
-56.02059399	-54.14658786	-41.27030119	21143.56087		-23.43625203	59.44141803	-38.19902961	0.002660669	90359.1803		17.35292247	7.121369674	140.2873853	0.002762923	42040.3024		18.87343892	-10.17301528	12.16283131	0.000512933	92660.7516
48.20844895	-178.4728529	73.779202	21143.83258		0.419116742	93.89941906	-116.2552659	0.002661023	22313.0627		0.299248178	57.66888612	-35.77155379	0.002763702	65452.2296		32.76597644	-36.40463557	47.73381895	0.000512974	33914.7326
-36.26428063	3.704082794	-62.47609593	21146.05958		-45.12594467	36.08700445	-43.09705208	0.002662176	56509.2279		31.47731506	-50.06246047	-93.82882237	0.002763814	37810.1938		-32.91288809	21.50066119	98.77082841	0.00051307	32723.2914
72.69742477	58.66551698	-149.9975985	21148.31732		-20.88123883	9.53086152	23.55768983	0.002662346	55102.7739		6.554949634	-53.05077885	-12.4498801	0.002764085	61084.0157		-17.15927315	68.6402372	19.76780622	0.000513159	41628.1203
-28.19563974	-75.10543879	131.1915409	21150.45679		-24.60000458	-27.45968116	42.26237501	0.002662643	44207.7539		18.96265594	41.50779863	-92.07275483	0.002764191	29525.0851		89.19594357	88.84332391	104.8953066	0.000513193	39317.0361
-60.09291175	-147.9191749	47.18433999	21154.86117		-30.24329933	-78.00568513	-37.18606273	0.002663468	22023.2649		10.97531798	-5.352130511	104.8786288	0.002764683	124811.65		47.24078022	-3.254676947	36.78967042	0.000513228	23386.7399
-46.45102112	-6.363579976	-30.39589683	21171.87331		29.94911579	2.577774958	-126.8180307	0.002665284	32123.8816		132.0700684	125.660474	110.6922664	0.002764731	13179.0386		-59.3772462	-19.99399223	-7.963978011	0.00051335	44546.5319
-22.82949819	-137.6571967	-76.76988554	21182.9941		-3.881504948	-12.54779256	-149.7602289	0.002665886	42410.8795		7.995983819	3.733982317	-47.1850857	0.002765257	26018.4122		-47.28249776	3.771427366	54.05372918	0.000513447	30035.9193
-50.43652823	-37.94268759	-34.86123157	21183.50973		51.42294769	-7.424338495	224.8283953	0.002666663	29059.5847		-86.54028985	-16.09048873	49.02368774	0.002765978	29327.3918		-47.29101544	-35.97110004	66.1461388	0.000513494	48259.5311
-21.30535182	-108.3237345	33.05475497	21185.30743		-43.13239018	-29.61725396	-53.43475779	0.002667141	22244.6214		50.54535183	62.97627875	57.26887153	0.002766263	62628.1322		-21.74480818	-40.77444484	-61.47633689	0.000513521	24289.1954
26.69927842	61.38007141	-63.6337715	21187.4063		-28.52141177	19.60714423	-85.21072956	0.00266799	42098.0483		68.39557165	142.3398913	44.24464595	0.002766733	12609.5678		-97.67377653	-16.71865539	-63.71009638	0.0005137	28958.573
-22.42455155	-37.06304919	-74.49553532	21192.63459		49.45293175	6.75210879	275.2811946	0.002667998	18391.972		-45.7818185	-19.6836903	-40.53381652	0.002767181	42635.3008		216.8752175	-46.5080115	92.19836401	0.000513724	24547.1778
106.2818045	82.50398317	12.01392631	21198.6649		85.4842258	29.22759787	-16.25058779	0.00267059	40231.2197		-22.26506034	97.11533723	7.464865479	0.00276784	35858.9715		-11.5342031	14.47415933	-89.22523631	0.000513963	62849.2815
-16.7359322	-63.77962791	-236.1850469	21204.82914		-18.9908462	-14.70846665	-5.082858397	0.002671907	94140.4626		1.829161102	-62.63981131	232.4482753	0.002768204	12161.6867		31.56827605	66.68372624	26.51111719	0.000514248	33830.5493
-38.8048129	29.89139849	90.11552719	21213.90349		-31.63001792	2.500941185	3.724132998	0.002671979	84874.6094		-11.29928319	67.30251956	110.2390884	0.002768867	17296.4684		-10.67804531	-16.5924721	-52.76565195	0.000514492	68369.6216
-2.734636465	37.83274817	59.59227899	21227.69199		-8.772267727	-65.08377492	52.82636806	0.002672018	52374.8171		-8.606963981	-35.93534419	2.625696356	0.002769188	19801.2488		43.47597948	-70.91638212	-74.8013886	0.00051457	26726.0362
2.279251074	28.69497907	-5.046331234	21234.91248		26.40370915	-9.321464987	-53.16817796	0.00267343	91517.8461		-26.09309781	-28.54641359	-123.2643641	0.002769441	44948.7221		33.36274389	108.5971698	-113.4870804	0.000514616	52495.6078
55.46462751	39.07457711	-16.63705951	21238.30286		21.6137125	-20.6648918	10.0418822	0.00267375	89057.9545		-43.89967936	-11.0258306	-14.14597556	0.002769852	56209.9178		2.39722062	18.7231529	-23.70497011	0.000514742	61694.1804
33.75002784	31.06413569	-68.01796076	21239.82038		11.37557041	-10.19771547	62.12174398	0.002674366	87967.2772		62.86997055	-111.6789231	-63.64222172	0.002770069	23046.5291		-39.59219259	-29.3893654	-31.09927292	0.000514814	48404.2839
-17.33721395	81.71229185	201.0417736	21245.53981		70.93704167	-59.76843994	174.0989825	0.002674573	23014.9773		96.9675302	-0.005856245	61.38633075	0.00277015	30911.9283		-12.75856814	-41.59307468	-63.42163383	0.000514953	18264.9415
111.1600963	-12.89266711	4.225690754	21247.1144		42.1963699	6.386573656	-149.1228022	0.002676831	49357.1212		-35.96931912	24.57776111	-37.41995162	0.002770824	48063.6205		-123.9069419	-152.1198916	17.13403653	0.000515142	28025.0085
97.82899342	106.1922991	-39.06273987	21254.99759		-16.61940402	-16.9630216	107.9563455	0.002679557	34965.9104		43.93379429	-61.68686761	217.9759609	0.0027709	16093.92		13.4986943	-7.509935143	74.9598805	0.000515266	18728.1178
-43.55468984	-13.57407949	99.66666915	21291.48454		-26.4420464	14.89029593	-36.86236543	0.002679718	32134.7823		14.853741	-131.2498779	-26.54525941	0.002771634	37133.8879		-46.65743428	-3.569078079	150.2083615	0.000515486	25352.6217
52.05840393	45.69199786	9.549835203	21306.13066		34.1624138	-3.592209088	99.98798057	0.002680391	24255.4017		-19.1285896	3.345015321	152.8756747	0.002771717	68657.0296		-5.565982998	-17.83160293	-0.396170759	0.000515489	6782.38202
8.526988598	-46.99917434	16.70018537	21316.58317		-57.89611521	30.18401125	16.90230288	0.002681803	35671.6994		-116.0229975	-33.83040035	-108.5794399	0.002771925	46765.3802		58.12188037	11.43357432	-91.8997976	0.000515529	45683.1692
1.696500258	20.01327305	-83.49766085	21319.34953		13.59780879	-51.1900141	22.20659033	0.002685687	36119.6531		25.39290879	35.65608916	42.54567308	0.002773071	33683.6029		141.3316487	22.34693707	-0.242579674	0.000515558	22695.4377
-23.85403644	-42.08001287	40.50828219	21350.29674		-54.62779222	32.68901231	135.538616	0.002686406	38927.7824		-63.84747727	37.13051028	-35.4154634	0.00277339	38836.0831		-32.82522391	-28.41882348	-41.59688285	0.000515574	77510.5075
-94.56691348	41.13426046	1.507952879	21352.54099		26.53109195	12.88242678	-92.4853019	0.002686446	55344.7426		-1.613449676	28.05046482	80.35198623	0.002775313	52958.9783		156.9559694	-4.968137194	91.99790498	0.0005156	18241.2059
-71.80760853	123.2308804	32.95873674	21358.50175		-35.39255389	5.278872158	-40.33824761	0.002686807	40687.9012		91.97385135	-18.48594608	130.7412642	0.002775676	42670.4144		-49.85101797	46.42940269	25.60751805	0.000515601	63331.9614
[truncated: 6,034 more rows]
